# Supplementary material for: TCGA2BED: extracting, extending, integrating, and querying The Cancer Genome Atlas
Source: BMC Bioinformatics. 2017 Jan 3;18:6. doi: 10.1186/s12859-016-1419-5 (PMC5210259; doi:10.1186/s12859-016-1419-5)
Supplement: Additional file 2 — A compressed archive containing 5 folders that include the example files for each supported format: (i) bed_example; (ii) csv_example; (iii) gtf_example; (iv) json_example; (v) xml_example. (ZIP 37.9 kb) [file 12859_2016_1419_MOESM2_ESM.zip]

Archive with 20 entries (20 files):
- bed_example/header.schema
- bed_example/metadata_dictionary.txt
- bed_example/TCGA-PK-A5H8-01A-11D-A29J-05.bed
- bed_example/TCGA-PK-A5H8-01A-11D-A29J-05.bed.meta
- csv_example/header.schema
- csv_example/metadata_dictionary.txt
- csv_example/TCGA-PK-A5H8-01A-11D-A29J-05.csv
- csv_example/TCGA-PK-A5H8-01A-11D-A29J-05.csv.meta
- gtf_example/header.schema
- gtf_example/metadata_dictionary.txt
- gtf_example/TCGA-PK-A5H8-01A-11D-A29J-05.gtf
- gtf_example/TCGA-PK-A5H8-01A-11D-A29J-05.gtf.meta
- json_example/header.schema
- json_example/metadata_dictionary.txt
- json_example/TCGA-PK-A5H8-01A-11D-A29J-05.json
- json_example/TCGA-PK-A5H8-01A-11D-A29J-05.json.meta
- xml_example/header.schema
- xml_example/metadata_dictionary.txt
- xml_example/TCGA-PK-A5H8-01A-11D-A29J-05.xml
- xml_example/TCGA-PK-A5H8-01A-11D-A29J-05.xml.meta
