# Supplementary material for: TCGA2BED: extracting, extending, integrating, and querying The Cancer Genome Atlas
Source: BMC Bioinformatics. 2017 Jan 3;18:6. doi: 10.1186/s12859-016-1419-5 (PMC5210259; doi:10.1186/s12859-016-1419-5)
Supplement: Additional file 2 — A compressed archive containing 5 folders that include the example files for each supported format: (i) bed_example; (ii) csv_example; (iii) gtf_example; (iv) json_example; (v) xml_example. (ZIP 37.9 kb) [file 12859_2016_1419_MOESM2_ESM.zip › bed_example/header.schema]

<?xml version="1.0" encoding="UTF-8"?>
<gmqlSchemaCollection name="GLOBAL_SCHEMAS" xmlns="http://genomic.elet.polimi.it/entities">
	<gmqlSchema type="tab">
		<field type="STRING">chr</field>
		<field type="LONG">start</field>
		<field type="LONG">stop</field>
		<field type="CHAR">strand</field>
		<field type="STRING">composite_element_ref</field>
		<field type="FLOAT">beta_value</field>
		<field type="STRING">gene_symbol</field>
	</gmqlSchema>
</gmqlSchemaCollection>
