# Supplementary material for: TCGA2BED: extracting, extending, integrating, and querying The Cancer Genome Atlas
Source: BMC Bioinformatics. 2017 Jan 3;18:6. doi: 10.1186/s12859-016-1419-5 (PMC5210259; doi:10.1186/s12859-016-1419-5)
Supplement: Additional file 2 — A compressed archive containing 5 folders that include the example files for each supported format: (i) bed_example; (ii) csv_example; (iii) gtf_example; (iv) json_example; (v) xml_example. (ZIP 37.9 kb) [file 12859_2016_1419_MOESM2_ESM.zip › bed_example/TCGA-PK-A5H8-01A-11D-A29J-05.bed]

chr17	62503072	62503072	+	cg00003784	0.0286291327274318	CEP95
chr19	17336525	17336525	+	cg00003818	null	OCEL1
chr1	45080600	45080600	+	cg00003858	null	RNF220
chr3	108476878	108476878	-	cg00003965	null	RETNLB
chr7	15725862	15725862	-	cg00003994	0.0493941711402823	MEOX2
chr16	66586745	66586745	+	cg00004055	0.073911219948775	CKLF
chr3	36981714	36981714	-	cg00004067	0.965022265629378	TRANK1
chr19	39898015	39898015	+	cg00004072	0.0999956612897953	ZFP36
chr15	23034447	23034447	-	cg00000622	0.0143491154061897	NIPA2
chr2	237027592	237027592	+	cg00004073	null	AGAP1
chr9	139997924	139997924	+	cg00000658	0.837545212449724	MAN1B1
chr19	54695678	54695678	+	cg00000714	0.164030705433507	TSEN34
chr6	25282779	25282779	+	cg00000721	0.956370606771304	LRRC16A
chr3	128902377	128902377	-	cg00000734	0.0626386186322679	CNBP
chr12	124086477	124086477	+	cg00000769	0.0233990802366794	DDX55
chr2	23913414	23913414	+	cg00000807	null	KLHL29
chr4	154609857	154609857	+	cg00000884	null	TLR2
chr15	59785306	59785306	+	cg00000905	0.0546269489598196	FAM81A
chr16	53468112	53468112	+	cg00000029	0.416870628395239	RBL2
chr3	37459206	37459206	+	cg00000108	null	C3orf35
chr3	171916037	171916037	+	cg00000109	null	FNDC3B
chr8	42263294	42263294	+	cg00000236	0.902279811572085	VDAC3
chr14	69341139	69341139	-	cg00000289	0.743177929369101	ACTN1
chr16	28890100	28890100	+	cg00000292	0.89745568539135	ATP2A1
chr8	41167802	41167802	-	cg00000321	0.862688247704181	SFRP1
chr11	2720463	2720463	+	cg00000924	0.141051073529283	KCNQ1
chr1	5937253	5937253	-	cg00000957	0.944772694340438	NPHP4
chr8	87081553	87081553	-	cg00001099	null	PSKH2
chr3	15106710	15106710	-	cg00001245	0.0289080839377653	MRPS25
chr1	166958439	166958439	+	cg00001349	0.927264029701499	MAEL
chr1	214170376	214170376	+	cg00001364	0.929203296469394	PROX1
chr1	43831041	43831041	-	cg00001446	0.900907799747497	ELOVL1
chr19	54746945	54746945	-	cg00001510	0.715431518464404	LILRA6
chr1	51034865	51034865	-	cg00001534	null	FAF1
chr10	80828702	80828702	-	cg00001582	0.0394284824938024	ZMIZ1-AS1
chr1	200011786	200011786	+	cg00001583	0.0151814570469537	NR5A2
chr2	11484705	11484705	-	cg00001594	null	ROCK2
chr16	89761661	89761661	+	cg00001687	0.987055430201428	CDK10
chr2	103414042	103414042	+	cg00001791	0.518403994731406	TMEM182
chr12	11905390	11905390	+	cg00001793	0.952120083160565	ETV6
chr16	47008491	47008491	-	cg00001854	0.929660805397335	DNAJA2
chr10	69990588	69990588	-	cg00001874	0.942834262756942	ATOH7
chr1	20960010	20960010	+	cg00002028	null	PINK1
chr19	39798481	39798481	-	cg00002033	0.265307488330571	LRFN1
chr21	30390417	30390417	-	cg00002080	null	RWDD2B
chr17	79670410	79670410	+	cg00002116	0.0129352467107019	MRPL12
chr2	238249536	238249536	-	cg00002145	0.436098032132337	COL6A3
chr8	144120399	144120399	+	cg00002224	0.123803905748876	C8orf31
chr18	67873061	67873061	-	cg00002236	0.0559109381324767	RTTN
chr16	30366435	30366435	-	cg00002406	0.0482752858704309	CD2BP2
chr3	57743543	57743543	+	cg00002426	0.254809507807583	SLMAP
chr8	120428418	120428418	+	cg00002464	0.0457025513876504	NOV
chr2	218988876	218988876	+	cg00002473	null	CXCR2
chr4	2264510	2264510	-	cg00002490	0.0343735581312275	MXD4
chr7	127721794	127721794	+	cg00002531	0.900367468826742	SND1
chr3	52870543	52870543	-	cg00002591	0.920803883374641	MUSTN1
chr1	1268793	1268793	+	cg00002593	0.923795852967933	TAS1R3
chr16	31437783	31437783	+	cg00002597	0.8955868419074	ITGAD
chr1	153515502	153515502	-	cg00002646	0.933205994746287	S100A5
chr12	56583610	56583610	-	cg00002660	0.0346238394462345	SMARCC2
chr1	169396706	169396706	-	cg00002719	0.0301429692553536	CCDC181
chr17	57839538	57839538	+	cg00002749	0.875863965745646	VMP1
chr1	223568700	223568700	+	cg00002808	0.942610068262094	CCDC185
chr17	76482353	76482353	-	cg00002809	0.974250889998616	DNAH17
chr1	57888707	57888707	-	cg00002810	0.0898552393982644	DAB1
chr6	31515398	31515398	+	cg00002930	0.0623088346884493	NFKBIL1
chr3	197279819	197279819	-	cg00003014	null	BDH1
chr4	1715004	1715004	-	cg00003091	0.0387229937093742	SLBP
chr3	14166750	14166750	-	cg00003173	0.0402476804694347	CHCHD4
chr1	8739981	8739981	-	cg00003187	null	RERE
chr1	151319512	151319512	-	cg00003202	0.010401166411425	RFX5
chr1	201346149	201346149	-	cg00003287	0.0730855716073922	TNNT2
chr4	10020360	10020360	-	cg00004082	0.0498846537620261	SLC2A9
chr17	74678836	74678836	-	cg00004089	0.929043275438513	MXRA7
chr12	113901210	113901210	-	cg00003298	0.017725142501391	LHX5
chr1	10816499	10816499	-	cg00003345	0.822383712026961	CASZ1
chr1	10757436	10757436	-	cg00003513	0.816208237462474	CASZ1
chr3	149510115	149510115	-	cg00003529	0.19832565077613	ANKUB1
chr17	48912543	48912543	+	cg00003625	0.283473961119274	WFIKKN2
