# Supplementary material for: TCGA2BED: extracting, extending, integrating, and querying The Cancer Genome Atlas
Source: BMC Bioinformatics. 2017 Jan 3;18:6. doi: 10.1186/s12859-016-1419-5 (PMC5210259; doi:10.1186/s12859-016-1419-5)
Supplement: Additional file 2 — A compressed archive containing 5 folders that include the example files for each supported format: (i) bed_example; (ii) csv_example; (iii) gtf_example; (iv) json_example; (v) xml_example. (ZIP 37.9 kb) [file 12859_2016_1419_MOESM2_ESM.zip › gtf_example/metadata_dictionary.txt]

biospecimen_aliquot|bcr_aliquot_barcode
	tcga-pk-a5h8-01a-11d-a29j-05

biospecimen_aliquot|bcr_aliquot_uuid
	4fbace75-0211-4442-aa5d-efcfd88d3a94

biospecimen_aliquot|bcr_patient_uuid
	42ef34cc-ffb4-432c-82bb-7aa56639ff51

biospecimen_aliquot|bcr_sample_barcode
	tcga-pk-a5h8-01a

biospecimen_aliquot|biospecimen_barcode_bottom
	0145633645

biospecimen_aliquot|center_id
	05

biospecimen_aliquot|concentration
	0.14

biospecimen_aliquot|date_of_shipment
	2013-05-08

biospecimen_aliquot|is_derived_from_ffpe
	no

biospecimen_aliquot|plate_column
	11

biospecimen_aliquot|plate_id
	a29j

biospecimen_aliquot|plate_row
	g

biospecimen_aliquot|quantity
	1.82

biospecimen_aliquot|source_center
	23

biospecimen_aliquot|volume
	13.00

biospecimen_analyte|analyte_type
	dna

biospecimen_analyte|analyte_type_id
	d

biospecimen_analyte|bcr_analyte_barcode
	tcga-pk-a5h8-01a-11d

biospecimen_analyte|bcr_analyte_uuid
	21a7c856-17ce-43ff-8dca-55c4ed6b023f

biospecimen_analyte|bcr_patient_uuid
	42ef34cc-ffb4-432c-82bb-7aa56639ff51

biospecimen_analyte|bcr_sample_barcode
	tcga-pk-a5h8-01a

biospecimen_analyte|concentration
	0.14

biospecimen_analyte|gel_image_file
	https://sharedoc.nchri.org/tcga-bcr/default.aspx

biospecimen_analyte|is_derived_from_ffpe
	no

biospecimen_analyte|normal_tumor_genotype_match
	yes

biospecimen_analyte|pcr_amplification_successful
	yes

biospecimen_analyte|spectrophotometer_method
	picogreen

biospecimen_analyte|subportion_sequence
	1

biospecimen_diagnostic_slides|bcr_patient_barcode
	tcga-pk-a5h8

biospecimen_diagnostic_slides|bcr_patient_uuid
	42ef34cc-ffb4-432c-82bb-7aa56639ff51

biospecimen_diagnostic_slides|bcr_sample_barcode
	tcga-pk-a5h8-01a

biospecimen_diagnostic_slides|ffpe_slide_uuid
	108dad32-7609-417c-b987-394aa7bb0fa5

biospecimen_normal_control|bcr_patient_barcode
	tcga-pk-a5h8

biospecimen_normal_control|bcr_patient_uuid
	42ef34cc-ffb4-432c-82bb-7aa56639ff51

biospecimen_portion|bcr_patient_uuid
	42ef34cc-ffb4-432c-82bb-7aa56639ff51

biospecimen_portion|bcr_portion_barcode
	tcga-pk-a5h8-01a-11

biospecimen_portion|bcr_portion_uuid
	66e49fd2-3b75-44d3-8a75-342812e4a445

biospecimen_portion|bcr_sample_barcode
	tcga-pk-a5h8-01a

biospecimen_portion|date_of_creation
	2013-01-16

biospecimen_portion|is_ffpe
	no

biospecimen_portion|portion_number
	11

biospecimen_portion|portion_sequence
	1

biospecimen_portion|weight
	30.00

biospecimen_protocol|bcr_analyte_barcode
	tcga-pk-a5h8-01a-11d

biospecimen_protocol|bcr_patient_uuid
	42ef34cc-ffb4-432c-82bb-7aa56639ff51

biospecimen_protocol|bcr_sample_barcode
	tcga-pk-a5h8-01a

biospecimen_protocol|experimental_protocol_type
	adna preparation type

biospecimen_sample|bcr_patient_uuid
	42ef34cc-ffb4-432c-82bb-7aa56639ff51

biospecimen_sample|bcr_sample_barcode
	tcga-pk-a5h8-01a

biospecimen_sample|bcr_sample_uuid
	8e86e6c3-10d0-423b-9448-01567222e202

biospecimen_sample|days_to_collection
	3025

biospecimen_sample|initial_weight
	210

biospecimen_sample|is_ffpe
	no

biospecimen_sample|oct_embedded
	false

biospecimen_sample|pathology_report_file_name
	tcga-pk-a5h8.706ec715-c6cd-49a9-8993-d6e5b20aed95.pdf

biospecimen_sample|pathology_report_uuid
	706ec715-c6cd-49a9-8993-d6e5b20aed95

biospecimen_sample|sample_type
	primary tumor

biospecimen_sample|sample_type_id
	01

biospecimen_sample|vial_number
	a

biospecimen_shipment_portion|bcr_patient_uuid
	42ef34cc-ffb4-432c-82bb-7aa56639ff51

biospecimen_shipment_portion|bcr_sample_barcode
	tcga-pk-a5h8-01a

biospecimen_shipment_portion|bcr_shipment_portion_uuid
	e8c935a8-a842-414d-9e8a-af40d7be64a9

biospecimen_shipment_portion|center_id
	20

biospecimen_shipment_portion|is_ffpe
	no

biospecimen_shipment_portion|plate_id
	a39k

biospecimen_shipment_portion|portion_number
	21

biospecimen_shipment_portion|portion_sequence
	2

biospecimen_shipment_portion|shipment_portion_bcr_aliquot_barcode
	tcga-pk-a5h8-01a-21-a39k-20

biospecimen_shipment_portion|shipment_portion_day_of_shipment
	7

biospecimen_shipment_portion|shipment_portion_month_of_shipment
	5

biospecimen_shipment_portion|shipment_portion_year_of_shipment
	2014

biospecimen_slide|bcr_patient_uuid
	42ef34cc-ffb4-432c-82bb-7aa56639ff51

biospecimen_slide|bcr_sample_barcode
	tcga-pk-a5h8-01a

biospecimen_slide|bcr_slide_barcode
	tcga-pk-a5h8-01a-01-ts1

biospecimen_slide|bcr_slide_uuid
	c5509597-348b-4afa-bf27-a5b2d5b694e6

biospecimen_slide|image_file_name
	tcga-pk-a5h8-01a-01-ts1.c5509597-348b-4afa-bf27-a5b2d5b694e6.svs

biospecimen_slide|is_derived_from_ffpe
	no

biospecimen_slide|percent_lymphocyte_infiltration
	1

biospecimen_slide|percent_monocyte_infiltration
	0

biospecimen_slide|percent_necrosis
	0

biospecimen_slide|percent_neutrophil_infiltration
	0

biospecimen_slide|percent_normal_cells
	0

biospecimen_slide|percent_stromal_cells
	0

biospecimen_slide|percent_tumor_cells
	100

biospecimen_slide|percent_tumor_nuclei
	80

biospecimen_slide|section_location
	top

biospecimen_tumor_sample|bcr_patient_barcode
	tcga-pk-a5h8

biospecimen_tumor_sample|bcr_patient_uuid
	42ef34cc-ffb4-432c-82bb-7aa56639ff51

clinical_follow_up|bcr_followup_barcode
	tcga-pk-a5h8-f65384

clinical_follow_up|bcr_followup_uuid
	6a4e5443-a4d0-4abf-867d-f80f7a56e350

clinical_follow_up|bcr_patient_barcode
	tcga-pk-a5h8

clinical_follow_up|bcr_patient_uuid
	42ef34cc-ffb4-432c-82bb-7aa56639ff51

clinical_follow_up|clinical_status_within_3_mths_surgery
	no imaging evidence of disease

clinical_follow_up|days_to_last_followup
	3623

clinical_follow_up|followup_lost_to
	no

clinical_follow_up|form_completion_date
	2014-9-22

clinical_follow_up|new_tumor_event_dx_indicator
	no

clinical_follow_up|pharm_tx_mitotane_adjuvant
	no

clinical_follow_up|pharmaceutical_tx_adjuvant
	no

clinical_follow_up|radiation_treatment_adjuvant
	no

clinical_follow_up|treatment_outcome_first_course
	complete remission/response

clinical_follow_up|tumor_status
	tumor free

clinical_follow_up|vital_status
	alive

clinical_patient|age_at_initial_pathologic_diagnosis
	42

clinical_patient|ajcc_pathologic_tumor_stage
	stage ii

clinical_patient|atypical_mitotic_figures
	atypical mitotic figures present

clinical_patient|bcr_patient_barcode
	tcga-pk-a5h8

clinical_patient|bcr_patient_uuid
	42ef34cc-ffb4-432c-82bb-7aa56639ff51

clinical_patient|clinical_M
	m0

clinical_patient|cytoplasm_presence_less_than_equal_25_percent
	cytoplasm presence <= 25% present

clinical_patient|days_to_birth
	-15373

clinical_patient|days_to_initial_pathologic_diagnosis
	0

clinical_patient|days_to_last_followup
	3240

clinical_patient|diffuse_architecture
	diffuse architecture present

clinical_patient|ethnicity
	not hispanic or latino

clinical_patient|form_completion_date
	2013-9-16

clinical_patient|gender
	male

clinical_patient|histologic_diagnosis
	adrenocortical carcinoma- usual type

clinical_patient|history_neoadjuvant_treatment
	no

clinical_patient|history_other_malignancy
	no

clinical_patient|icd_10
	c74.0

clinical_patient|icd_o_3_histology
	8370/3

clinical_patient|icd_o_3_site
	c74.0

clinical_patient|informed_consent_verified
	yes

clinical_patient|initial_pathologic_dx_year
	2004

clinical_patient|invasion_of_tumor_capsule
	invasion of tumor capsule absent

clinical_patient|laterality
	right

clinical_patient|lymph_nodes_examined
	no

clinical_patient|mitoses_per_50_hpf
	9

clinical_patient|mitotic_rate
	mitotic rate > 5/50 hpf present

clinical_patient|necrosis
	necrosis present

clinical_patient|new_tumor_event_dx_indicator
	no

clinical_patient|nuclear_grade_III_IV
	nuclear grade iii or iv present

clinical_patient|pathologic_N
	n0

clinical_patient|pathologic_T
	t2

clinical_patient|patient_id
	a5h8

clinical_patient|pharmaceutical_tx_adjuvant
	no

clinical_patient|prospective_collection
	no

clinical_patient|race
	white

clinical_patient|radiation_treatment_adjuvant
	no

clinical_patient|residual_tumor
	r0

clinical_patient|retrospective_collection
	yes

clinical_patient|sinusoid_invasion
	sinusoid invasion absent

clinical_patient|tissue_source_site
	pk

clinical_patient|tumor_status
	tumor free

clinical_patient|tumor_tissue_site
	adrenal

clinical_patient|vital_status
	alive

clinical_patient|weiss_score_overall
	7

clinical_patient|weiss_venous_invasion
	venous invasion present

manually_curated|dataType
	dnamethylation450

manually_curated|exp_data_bed_url
	ftp://bioinf.iasi.cnr.it/bed/acc/dnamethylation450/TCGA-PK-A5H8-01A-11D-A29J-05.gtf

manually_curated|exp_metadata_url
	ftp://bioinf.iasi.cnr.it/bed/acc/dnamethylation450/TCGA-PK-A5H8-01A-11D-A29J-05.gtf.meta

manually_curated|id
	tcga-pk-a5h8-01a-11d-a29j-05

manually_curated|md5sum
	34d13e9711162694ceaf4c04c4d49260

manually_curated|seqPlatform
	humanmethylation450

manually_curated|tissue_status
	tumoral

manually_curated|tumor_description
	adrenocortical carcinoma

manually_curated|tumor_tag
	acc
