# Supplementary material for: TCGA2BED: extracting, extending, integrating, and querying The Cancer Genome Atlas
Source: BMC Bioinformatics. 2017 Jan 3;18:6. doi: 10.1186/s12859-016-1419-5 (PMC5210259; doi:10.1186/s12859-016-1419-5)
Supplement: Additional file 2 — A compressed archive containing 5 folders that include the example files for each supported format: (i) bed_example; (ii) csv_example; (iii) gtf_example; (iv) json_example; (v) xml_example. (ZIP 37.9 kb) [file 12859_2016_1419_MOESM2_ESM.zip › gtf_example/TCGA-PK-A5H8-01A-11D-A29J-05.gtf]

chr17	TCGA2BED	TCGA_Region	62503072	62503072	.	+	.	composite_element_ref "cg00003784"; beta_value "0.0286291327274318"; gene_symbol "CEP95";
chr19	TCGA2BED	TCGA_Region	17336525	17336525	.	+	.	composite_element_ref "cg00003818"; beta_value "null"; gene_symbol "OCEL1";
chr1	TCGA2BED	TCGA_Region	45080600	45080600	.	+	.	composite_element_ref "cg00003858"; beta_value "null"; gene_symbol "RNF220";
chr3	TCGA2BED	TCGA_Region	108476878	108476878	.	-	.	composite_element_ref "cg00003965"; beta_value "null"; gene_symbol "RETNLB";
chr7	TCGA2BED	TCGA_Region	15725862	15725862	.	-	.	composite_element_ref "cg00003994"; beta_value "0.0493941711402823"; gene_symbol "MEOX2";
chr16	TCGA2BED	TCGA_Region	66586745	66586745	.	+	.	composite_element_ref "cg00004055"; beta_value "0.073911219948775"; gene_symbol "CKLF";
chr3	TCGA2BED	TCGA_Region	36981714	36981714	.	-	.	composite_element_ref "cg00004067"; beta_value "0.965022265629378"; gene_symbol "TRANK1";
chr19	TCGA2BED	TCGA_Region	39898015	39898015	.	+	.	composite_element_ref "cg00004072"; beta_value "0.0999956612897953"; gene_symbol "ZFP36";
chr15	TCGA2BED	TCGA_Region	23034447	23034447	.	-	.	composite_element_ref "cg00000622"; beta_value "0.0143491154061897"; gene_symbol "NIPA2";
chr2	TCGA2BED	TCGA_Region	237027592	237027592	.	+	.	composite_element_ref "cg00004073"; beta_value "null"; gene_symbol "AGAP1";
chr9	TCGA2BED	TCGA_Region	139997924	139997924	.	+	.	composite_element_ref "cg00000658"; beta_value "0.837545212449724"; gene_symbol "MAN1B1";
chr19	TCGA2BED	TCGA_Region	54695678	54695678	.	+	.	composite_element_ref "cg00000714"; beta_value "0.164030705433507"; gene_symbol "TSEN34";
chr6	TCGA2BED	TCGA_Region	25282779	25282779	.	+	.	composite_element_ref "cg00000721"; beta_value "0.956370606771304"; gene_symbol "LRRC16A";
chr3	TCGA2BED	TCGA_Region	128902377	128902377	.	-	.	composite_element_ref "cg00000734"; beta_value "0.0626386186322679"; gene_symbol "CNBP";
chr12	TCGA2BED	TCGA_Region	124086477	124086477	.	+	.	composite_element_ref "cg00000769"; beta_value "0.0233990802366794"; gene_symbol "DDX55";
chr2	TCGA2BED	TCGA_Region	23913414	23913414	.	+	.	composite_element_ref "cg00000807"; beta_value "null"; gene_symbol "KLHL29";
chr4	TCGA2BED	TCGA_Region	154609857	154609857	.	+	.	composite_element_ref "cg00000884"; beta_value "null"; gene_symbol "TLR2";
chr15	TCGA2BED	TCGA_Region	59785306	59785306	.	+	.	composite_element_ref "cg00000905"; beta_value "0.0546269489598196"; gene_symbol "FAM81A";
chr16	TCGA2BED	TCGA_Region	53468112	53468112	.	+	.	composite_element_ref "cg00000029"; beta_value "0.416870628395239"; gene_symbol "RBL2";
chr3	TCGA2BED	TCGA_Region	37459206	37459206	.	+	.	composite_element_ref "cg00000108"; beta_value "null"; gene_symbol "C3orf35";
chr3	TCGA2BED	TCGA_Region	171916037	171916037	.	+	.	composite_element_ref "cg00000109"; beta_value "null"; gene_symbol "FNDC3B";
chr8	TCGA2BED	TCGA_Region	42263294	42263294	.	+	.	composite_element_ref "cg00000236"; beta_value "0.902279811572085"; gene_symbol "VDAC3";
chr14	TCGA2BED	TCGA_Region	69341139	69341139	.	-	.	composite_element_ref "cg00000289"; beta_value "0.743177929369101"; gene_symbol "ACTN1";
chr16	TCGA2BED	TCGA_Region	28890100	28890100	.	+	.	composite_element_ref "cg00000292"; beta_value "0.89745568539135"; gene_symbol "ATP2A1";
chr8	TCGA2BED	TCGA_Region	41167802	41167802	.	-	.	composite_element_ref "cg00000321"; beta_value "0.862688247704181"; gene_symbol "SFRP1";
chr11	TCGA2BED	TCGA_Region	2720463	2720463	.	+	.	composite_element_ref "cg00000924"; beta_value "0.141051073529283"; gene_symbol "KCNQ1";
chr1	TCGA2BED	TCGA_Region	5937253	5937253	.	-	.	composite_element_ref "cg00000957"; beta_value "0.944772694340438"; gene_symbol "NPHP4";
chr8	TCGA2BED	TCGA_Region	87081553	87081553	.	-	.	composite_element_ref "cg00001099"; beta_value "null"; gene_symbol "PSKH2";
chr3	TCGA2BED	TCGA_Region	15106710	15106710	.	-	.	composite_element_ref "cg00001245"; beta_value "0.0289080839377653"; gene_symbol "MRPS25";
chr1	TCGA2BED	TCGA_Region	166958439	166958439	.	+	.	composite_element_ref "cg00001349"; beta_value "0.927264029701499"; gene_symbol "MAEL";
chr1	TCGA2BED	TCGA_Region	214170376	214170376	.	+	.	composite_element_ref "cg00001364"; beta_value "0.929203296469394"; gene_symbol "PROX1";
chr1	TCGA2BED	TCGA_Region	43831041	43831041	.	-	.	composite_element_ref "cg00001446"; beta_value "0.900907799747497"; gene_symbol "ELOVL1";
chr19	TCGA2BED	TCGA_Region	54746945	54746945	.	-	.	composite_element_ref "cg00001510"; beta_value "0.715431518464404"; gene_symbol "LILRA6";
chr1	TCGA2BED	TCGA_Region	51034865	51034865	.	-	.	composite_element_ref "cg00001534"; beta_value "null"; gene_symbol "FAF1";
chr10	TCGA2BED	TCGA_Region	80828702	80828702	.	-	.	composite_element_ref "cg00001582"; beta_value "0.0394284824938024"; gene_symbol "ZMIZ1-AS1";
chr1	TCGA2BED	TCGA_Region	200011786	200011786	.	+	.	composite_element_ref "cg00001583"; beta_value "0.0151814570469537"; gene_symbol "NR5A2";
chr2	TCGA2BED	TCGA_Region	11484705	11484705	.	-	.	composite_element_ref "cg00001594"; beta_value "null"; gene_symbol "ROCK2";
chr16	TCGA2BED	TCGA_Region	89761661	89761661	.	+	.	composite_element_ref "cg00001687"; beta_value "0.987055430201428"; gene_symbol "CDK10";
chr2	TCGA2BED	TCGA_Region	103414042	103414042	.	+	.	composite_element_ref "cg00001791"; beta_value "0.518403994731406"; gene_symbol "TMEM182";
chr12	TCGA2BED	TCGA_Region	11905390	11905390	.	+	.	composite_element_ref "cg00001793"; beta_value "0.952120083160565"; gene_symbol "ETV6";
chr16	TCGA2BED	TCGA_Region	47008491	47008491	.	-	.	composite_element_ref "cg00001854"; beta_value "0.929660805397335"; gene_symbol "DNAJA2";
chr10	TCGA2BED	TCGA_Region	69990588	69990588	.	-	.	composite_element_ref "cg00001874"; beta_value "0.942834262756942"; gene_symbol "ATOH7";
chr1	TCGA2BED	TCGA_Region	20960010	20960010	.	+	.	composite_element_ref "cg00002028"; beta_value "null"; gene_symbol "PINK1";
chr19	TCGA2BED	TCGA_Region	39798481	39798481	.	-	.	composite_element_ref "cg00002033"; beta_value "0.265307488330571"; gene_symbol "LRFN1";
chr21	TCGA2BED	TCGA_Region	30390417	30390417	.	-	.	composite_element_ref "cg00002080"; beta_value "null"; gene_symbol "RWDD2B";
chr17	TCGA2BED	TCGA_Region	79670410	79670410	.	+	.	composite_element_ref "cg00002116"; beta_value "0.0129352467107019"; gene_symbol "MRPL12";
chr2	TCGA2BED	TCGA_Region	238249536	238249536	.	-	.	composite_element_ref "cg00002145"; beta_value "0.436098032132337"; gene_symbol "COL6A3";
chr8	TCGA2BED	TCGA_Region	144120399	144120399	.	+	.	composite_element_ref "cg00002224"; beta_value "0.123803905748876"; gene_symbol "C8orf31";
chr18	TCGA2BED	TCGA_Region	67873061	67873061	.	-	.	composite_element_ref "cg00002236"; beta_value "0.0559109381324767"; gene_symbol "RTTN";
chr16	TCGA2BED	TCGA_Region	30366435	30366435	.	-	.	composite_element_ref "cg00002406"; beta_value "0.0482752858704309"; gene_symbol "CD2BP2";
chr3	TCGA2BED	TCGA_Region	57743543	57743543	.	+	.	composite_element_ref "cg00002426"; beta_value "0.254809507807583"; gene_symbol "SLMAP";
chr8	TCGA2BED	TCGA_Region	120428418	120428418	.	+	.	composite_element_ref "cg00002464"; beta_value "0.0457025513876504"; gene_symbol "NOV";
chr2	TCGA2BED	TCGA_Region	218988876	218988876	.	+	.	composite_element_ref "cg00002473"; beta_value "null"; gene_symbol "CXCR2";
chr4	TCGA2BED	TCGA_Region	2264510	2264510	.	-	.	composite_element_ref "cg00002490"; beta_value "0.0343735581312275"; gene_symbol "MXD4";
chr7	TCGA2BED	TCGA_Region	127721794	127721794	.	+	.	composite_element_ref "cg00002531"; beta_value "0.900367468826742"; gene_symbol "SND1";
chr3	TCGA2BED	TCGA_Region	52870543	52870543	.	-	.	composite_element_ref "cg00002591"; beta_value "0.920803883374641"; gene_symbol "MUSTN1";
chr1	TCGA2BED	TCGA_Region	1268793	1268793	.	+	.	composite_element_ref "cg00002593"; beta_value "0.923795852967933"; gene_symbol "TAS1R3";
chr16	TCGA2BED	TCGA_Region	31437783	31437783	.	+	.	composite_element_ref "cg00002597"; beta_value "0.8955868419074"; gene_symbol "ITGAD";
chr1	TCGA2BED	TCGA_Region	153515502	153515502	.	-	.	composite_element_ref "cg00002646"; beta_value "0.933205994746287"; gene_symbol "S100A5";
chr12	TCGA2BED	TCGA_Region	56583610	56583610	.	-	.	composite_element_ref "cg00002660"; beta_value "0.0346238394462345"; gene_symbol "SMARCC2";
chr1	TCGA2BED	TCGA_Region	169396706	169396706	.	-	.	composite_element_ref "cg00002719"; beta_value "0.0301429692553536"; gene_symbol "CCDC181";
chr17	TCGA2BED	TCGA_Region	57839538	57839538	.	+	.	composite_element_ref "cg00002749"; beta_value "0.875863965745646"; gene_symbol "VMP1";
chr1	TCGA2BED	TCGA_Region	223568700	223568700	.	+	.	composite_element_ref "cg00002808"; beta_value "0.942610068262094"; gene_symbol "CCDC185";
chr17	TCGA2BED	TCGA_Region	76482353	76482353	.	-	.	composite_element_ref "cg00002809"; beta_value "0.974250889998616"; gene_symbol "DNAH17";
chr1	TCGA2BED	TCGA_Region	57888707	57888707	.	-	.	composite_element_ref "cg00002810"; beta_value "0.0898552393982644"; gene_symbol "DAB1";
chr6	TCGA2BED	TCGA_Region	31515398	31515398	.	+	.	composite_element_ref "cg00002930"; beta_value "0.0623088346884493"; gene_symbol "NFKBIL1";
chr3	TCGA2BED	TCGA_Region	197279819	197279819	.	-	.	composite_element_ref "cg00003014"; beta_value "null"; gene_symbol "BDH1";
chr4	TCGA2BED	TCGA_Region	1715004	1715004	.	-	.	composite_element_ref "cg00003091"; beta_value "0.0387229937093742"; gene_symbol "SLBP";
chr3	TCGA2BED	TCGA_Region	14166750	14166750	.	-	.	composite_element_ref "cg00003173"; beta_value "0.0402476804694347"; gene_symbol "CHCHD4";
chr1	TCGA2BED	TCGA_Region	8739981	8739981	.	-	.	composite_element_ref "cg00003187"; beta_value "null"; gene_symbol "RERE";
chr1	TCGA2BED	TCGA_Region	151319512	151319512	.	-	.	composite_element_ref "cg00003202"; beta_value "0.010401166411425"; gene_symbol "RFX5";
chr1	TCGA2BED	TCGA_Region	201346149	201346149	.	-	.	composite_element_ref "cg00003287"; beta_value "0.0730855716073922"; gene_symbol "TNNT2";
chr4	TCGA2BED	TCGA_Region	10020360	10020360	.	-	.	composite_element_ref "cg00004082"; beta_value "0.0498846537620261"; gene_symbol "SLC2A9";
chr17	TCGA2BED	TCGA_Region	74678836	74678836	.	-	.	composite_element_ref "cg00004089"; beta_value "0.929043275438513"; gene_symbol "MXRA7";
chr12	TCGA2BED	TCGA_Region	113901210	113901210	.	-	.	composite_element_ref "cg00003298"; beta_value "0.017725142501391"; gene_symbol "LHX5";
chr1	TCGA2BED	TCGA_Region	10816499	10816499	.	-	.	composite_element_ref "cg00003345"; beta_value "0.822383712026961"; gene_symbol "CASZ1";
chr1	TCGA2BED	TCGA_Region	10757436	10757436	.	-	.	composite_element_ref "cg00003513"; beta_value "0.816208237462474"; gene_symbol "CASZ1";
chr3	TCGA2BED	TCGA_Region	149510115	149510115	.	-	.	composite_element_ref "cg00003529"; beta_value "0.19832565077613"; gene_symbol "ANKUB1";
chr17	TCGA2BED	TCGA_Region	48912543	48912543	.	+	.	composite_element_ref "cg00003625"; beta_value "0.283473961119274"; gene_symbol "WFIKKN2";
