# Supplementary material for: TCGA2BED: extracting, extending, integrating, and querying The Cancer Genome Atlas
Source: BMC Bioinformatics. 2017 Jan 3;18:6. doi: 10.1186/s12859-016-1419-5 (PMC5210259; doi:10.1186/s12859-016-1419-5)
Supplement: Additional file 2 — A compressed archive containing 5 folders that include the example files for each supported format: (i) bed_example; (ii) csv_example; (iii) gtf_example; (iv) json_example; (v) xml_example. (ZIP 37.9 kb) [file 12859_2016_1419_MOESM2_ESM.zip › gtf_example/TCGA-PK-A5H8-01A-11D-A29J-05.gtf.meta]

biospecimen_aliquot|bcr_aliquot_barcode	tcga-pk-a5h8-01a-11d-a29j-05
biospecimen_aliquot|bcr_aliquot_uuid	4fbace75-0211-4442-aa5d-efcfd88d3a94
biospecimen_aliquot|bcr_patient_uuid	42ef34cc-ffb4-432c-82bb-7aa56639ff51
biospecimen_aliquot|bcr_sample_barcode	tcga-pk-a5h8-01a
biospecimen_aliquot|biospecimen_barcode_bottom	0145633645
biospecimen_aliquot|center_id	05
biospecimen_aliquot|concentration	0.14
biospecimen_aliquot|date_of_shipment	2013-05-08
biospecimen_aliquot|is_derived_from_ffpe	no
biospecimen_aliquot|plate_column	11
biospecimen_aliquot|plate_id	a29j
biospecimen_aliquot|plate_row	g
biospecimen_aliquot|quantity	1.82
biospecimen_aliquot|source_center	23
biospecimen_aliquot|volume	13.00
biospecimen_analyte|analyte_type	dna
biospecimen_analyte|analyte_type_id	d
biospecimen_analyte|bcr_analyte_barcode	tcga-pk-a5h8-01a-11d
biospecimen_analyte|bcr_analyte_uuid	21a7c856-17ce-43ff-8dca-55c4ed6b023f
biospecimen_analyte|bcr_patient_uuid	42ef34cc-ffb4-432c-82bb-7aa56639ff51
biospecimen_analyte|bcr_sample_barcode	tcga-pk-a5h8-01a
biospecimen_analyte|concentration	0.14
biospecimen_analyte|gel_image_file	https://sharedoc.nchri.org/tcga-bcr/default.aspx
biospecimen_analyte|is_derived_from_ffpe	no
biospecimen_analyte|normal_tumor_genotype_match	yes
biospecimen_analyte|pcr_amplification_successful	yes
biospecimen_analyte|spectrophotometer_method	picogreen
biospecimen_analyte|subportion_sequence	1
biospecimen_diagnostic_slides|bcr_patient_barcode	tcga-pk-a5h8
biospecimen_diagnostic_slides|bcr_patient_uuid	42ef34cc-ffb4-432c-82bb-7aa56639ff51
biospecimen_diagnostic_slides|bcr_sample_barcode	tcga-pk-a5h8-01a
biospecimen_diagnostic_slides|ffpe_slide_uuid	108dad32-7609-417c-b987-394aa7bb0fa5
biospecimen_normal_control|bcr_patient_barcode	tcga-pk-a5h8
biospecimen_normal_control|bcr_patient_uuid	42ef34cc-ffb4-432c-82bb-7aa56639ff51
biospecimen_portion|bcr_patient_uuid	42ef34cc-ffb4-432c-82bb-7aa56639ff51
biospecimen_portion|bcr_portion_barcode	tcga-pk-a5h8-01a-11
biospecimen_portion|bcr_portion_uuid	66e49fd2-3b75-44d3-8a75-342812e4a445
biospecimen_portion|bcr_sample_barcode	tcga-pk-a5h8-01a
biospecimen_portion|date_of_creation	2013-01-16
biospecimen_portion|is_ffpe	no
biospecimen_portion|portion_number	11
biospecimen_portion|portion_sequence	1
biospecimen_portion|weight	30.00
biospecimen_protocol|bcr_analyte_barcode	tcga-pk-a5h8-01a-11d
biospecimen_protocol|bcr_patient_uuid	42ef34cc-ffb4-432c-82bb-7aa56639ff51
biospecimen_protocol|bcr_sample_barcode	tcga-pk-a5h8-01a
biospecimen_protocol|experimental_protocol_type	adna preparation type
biospecimen_sample|bcr_patient_uuid	42ef34cc-ffb4-432c-82bb-7aa56639ff51
biospecimen_sample|bcr_sample_barcode	tcga-pk-a5h8-01a
biospecimen_sample|bcr_sample_uuid	8e86e6c3-10d0-423b-9448-01567222e202
biospecimen_sample|days_to_collection	3025
biospecimen_sample|initial_weight	210
biospecimen_sample|is_ffpe	no
biospecimen_sample|oct_embedded	false
biospecimen_sample|pathology_report_file_name	tcga-pk-a5h8.706ec715-c6cd-49a9-8993-d6e5b20aed95.pdf
biospecimen_sample|pathology_report_uuid	706ec715-c6cd-49a9-8993-d6e5b20aed95
biospecimen_sample|sample_type	primary tumor
biospecimen_sample|sample_type_id	01
biospecimen_sample|vial_number	a
biospecimen_shipment_portion|bcr_patient_uuid	42ef34cc-ffb4-432c-82bb-7aa56639ff51
biospecimen_shipment_portion|bcr_sample_barcode	tcga-pk-a5h8-01a
biospecimen_shipment_portion|bcr_shipment_portion_uuid	e8c935a8-a842-414d-9e8a-af40d7be64a9
biospecimen_shipment_portion|center_id	20
biospecimen_shipment_portion|is_ffpe	no
biospecimen_shipment_portion|plate_id	a39k
biospecimen_shipment_portion|portion_number	21
biospecimen_shipment_portion|portion_sequence	2
biospecimen_shipment_portion|shipment_portion_bcr_aliquot_barcode	tcga-pk-a5h8-01a-21-a39k-20
biospecimen_shipment_portion|shipment_portion_day_of_shipment	7
biospecimen_shipment_portion|shipment_portion_month_of_shipment	5
biospecimen_shipment_portion|shipment_portion_year_of_shipment	2014
biospecimen_slide|bcr_patient_uuid	42ef34cc-ffb4-432c-82bb-7aa56639ff51
biospecimen_slide|bcr_sample_barcode	tcga-pk-a5h8-01a
biospecimen_slide|bcr_slide_barcode	tcga-pk-a5h8-01a-01-ts1
biospecimen_slide|bcr_slide_uuid	c5509597-348b-4afa-bf27-a5b2d5b694e6
biospecimen_slide|image_file_name	tcga-pk-a5h8-01a-01-ts1.c5509597-348b-4afa-bf27-a5b2d5b694e6.svs
biospecimen_slide|is_derived_from_ffpe	no
biospecimen_slide|percent_lymphocyte_infiltration	1
biospecimen_slide|percent_monocyte_infiltration	0
biospecimen_slide|percent_necrosis	0
biospecimen_slide|percent_neutrophil_infiltration	0
biospecimen_slide|percent_normal_cells	0
biospecimen_slide|percent_stromal_cells	0
biospecimen_slide|percent_tumor_cells	100
biospecimen_slide|percent_tumor_nuclei	80
biospecimen_slide|section_location	top
biospecimen_tumor_sample|bcr_patient_barcode	tcga-pk-a5h8
biospecimen_tumor_sample|bcr_patient_uuid	42ef34cc-ffb4-432c-82bb-7aa56639ff51
clinical_follow_up|bcr_followup_barcode	tcga-pk-a5h8-f65384
clinical_follow_up|bcr_followup_uuid	6a4e5443-a4d0-4abf-867d-f80f7a56e350
clinical_follow_up|bcr_patient_barcode	tcga-pk-a5h8
clinical_follow_up|bcr_patient_uuid	42ef34cc-ffb4-432c-82bb-7aa56639ff51
clinical_follow_up|clinical_status_within_3_mths_surgery	no imaging evidence of disease
clinical_follow_up|days_to_last_followup	3623
clinical_follow_up|followup_lost_to	no
clinical_follow_up|form_completion_date	2014-9-22
clinical_follow_up|new_tumor_event_dx_indicator	no
clinical_follow_up|pharm_tx_mitotane_adjuvant	no
clinical_follow_up|pharmaceutical_tx_adjuvant	no
clinical_follow_up|radiation_treatment_adjuvant	no
clinical_follow_up|treatment_outcome_first_course	complete remission/response
clinical_follow_up|tumor_status	tumor free
clinical_follow_up|vital_status	alive
clinical_patient|age_at_initial_pathologic_diagnosis	42
clinical_patient|ajcc_pathologic_tumor_stage	stage ii
clinical_patient|atypical_mitotic_figures	atypical mitotic figures present
clinical_patient|bcr_patient_barcode	tcga-pk-a5h8
clinical_patient|bcr_patient_uuid	42ef34cc-ffb4-432c-82bb-7aa56639ff51
clinical_patient|clinical_M	m0
clinical_patient|cytoplasm_presence_less_than_equal_25_percent	cytoplasm presence <= 25% present
clinical_patient|days_to_birth	-15373
clinical_patient|days_to_initial_pathologic_diagnosis	0
clinical_patient|days_to_last_followup	3240
clinical_patient|diffuse_architecture	diffuse architecture present
clinical_patient|ethnicity	not hispanic or latino
clinical_patient|form_completion_date	2013-9-16
clinical_patient|gender	male
clinical_patient|histologic_diagnosis	adrenocortical carcinoma- usual type
clinical_patient|history_neoadjuvant_treatment	no
clinical_patient|history_other_malignancy	no
clinical_patient|icd_10	c74.0
clinical_patient|icd_o_3_histology	8370/3
clinical_patient|icd_o_3_site	c74.0
clinical_patient|informed_consent_verified	yes
clinical_patient|initial_pathologic_dx_year	2004
clinical_patient|invasion_of_tumor_capsule	invasion of tumor capsule absent
clinical_patient|laterality	right
clinical_patient|lymph_nodes_examined	no
clinical_patient|mitoses_per_50_hpf	9
clinical_patient|mitotic_rate	mitotic rate > 5/50 hpf present
clinical_patient|necrosis	necrosis present
clinical_patient|new_tumor_event_dx_indicator	no
clinical_patient|nuclear_grade_III_IV	nuclear grade iii or iv present
clinical_patient|pathologic_N	n0
clinical_patient|pathologic_T	t2
clinical_patient|patient_id	a5h8
clinical_patient|pharmaceutical_tx_adjuvant	no
clinical_patient|prospective_collection	no
clinical_patient|race	white
clinical_patient|radiation_treatment_adjuvant	no
clinical_patient|residual_tumor	r0
clinical_patient|retrospective_collection	yes
clinical_patient|sinusoid_invasion	sinusoid invasion absent
clinical_patient|tissue_source_site	pk
clinical_patient|tumor_status	tumor free
clinical_patient|tumor_tissue_site	adrenal
clinical_patient|vital_status	alive
clinical_patient|weiss_score_overall	7
clinical_patient|weiss_venous_invasion	venous invasion present
manually_curated|dataType	dnamethylation450
manually_curated|exp_data_bed_url	ftp://bioinf.iasi.cnr.it/bed/acc/dnamethylation450/TCGA-PK-A5H8-01A-11D-A29J-05.gtf
manually_curated|exp_metadata_url	ftp://bioinf.iasi.cnr.it/bed/acc/dnamethylation450/TCGA-PK-A5H8-01A-11D-A29J-05.gtf.meta
manually_curated|id	tcga-pk-a5h8-01a-11d-a29j-05
manually_curated|md5sum	34d13e9711162694ceaf4c04c4d49260
manually_curated|seqPlatform	humanmethylation450
manually_curated|tissue_status	tumoral
manually_curated|tumor_description	adrenocortical carcinoma
manually_curated|tumor_tag	acc
