# Supplementary material for: TCGA2BED: extracting, extending, integrating, and querying The Cancer Genome Atlas
Source: BMC Bioinformatics. 2017 Jan 3;18:6. doi: 10.1186/s12859-016-1419-5 (PMC5210259; doi:10.1186/s12859-016-1419-5)
Supplement: Additional file 2 — A compressed archive containing 5 folders that include the example files for each supported format: (i) bed_example; (ii) csv_example; (iii) gtf_example; (iv) json_example; (v) xml_example. (ZIP 37.9 kb) [file 12859_2016_1419_MOESM2_ESM.zip › json_example/TCGA-PK-A5H8-01A-11D-A29J-05.json]

{
	"aliquot": {
		"data": [
			{
				"chr": "chr17",
				"start": "62503072",
				"stop": "62503072",
				"strand": "+",
				"composite_element_ref": "cg00003784",
				"beta_value": "0.0286291327274318",
				"gene_symbol": "CEP95"
			},
			{
				"chr": "chr19",
				"start": "17336525",
				"stop": "17336525",
				"strand": "+",
				"composite_element_ref": "cg00003818",
				"beta_value": "null",
				"gene_symbol": "OCEL1"
			},
			{
				"chr": "chr1",
				"start": "45080600",
				"stop": "45080600",
				"strand": "+",
				"composite_element_ref": "cg00003858",
				"beta_value": "null",
				"gene_symbol": "RNF220"
			},
			{
				"chr": "chr3",
				"start": "108476878",
				"stop": "108476878",
				"strand": "-",
				"composite_element_ref": "cg00003965",
				"beta_value": "null",
				"gene_symbol": "RETNLB"
			},
			{
				"chr": "chr7",
				"start": "15725862",
				"stop": "15725862",
				"strand": "-",
				"composite_element_ref": "cg00003994",
				"beta_value": "0.0493941711402823",
				"gene_symbol": "MEOX2"
			},
			{
				"chr": "chr16",
				"start": "66586745",
				"stop": "66586745",
				"strand": "+",
				"composite_element_ref": "cg00004055",
				"beta_value": "0.073911219948775",
				"gene_symbol": "CKLF"
			},
			{
				"chr": "chr3",
				"start": "36981714",
				"stop": "36981714",
				"strand": "-",
				"composite_element_ref": "cg00004067",
				"beta_value": "0.965022265629378",
				"gene_symbol": "TRANK1"
			},
			{
				"chr": "chr19",
				"start": "39898015",
				"stop": "39898015",
				"strand": "+",
				"composite_element_ref": "cg00004072",
				"beta_value": "0.0999956612897953",
				"gene_symbol": "ZFP36"
			},
			{
				"chr": "chr15",
				"start": "23034447",
				"stop": "23034447",
				"strand": "-",
				"composite_element_ref": "cg00000622",
				"beta_value": "0.0143491154061897",
				"gene_symbol": "NIPA2"
			},
			{
				"chr": "chr2",
				"start": "237027592",
				"stop": "237027592",
				"strand": "+",
				"composite_element_ref": "cg00004073",
				"beta_value": "null",
				"gene_symbol": "AGAP1"
			},
			{
				"chr": "chr9",
				"start": "139997924",
				"stop": "139997924",
				"strand": "+",
				"composite_element_ref": "cg00000658",
				"beta_value": "0.837545212449724",
				"gene_symbol": "MAN1B1"
			},
			{
				"chr": "chr19",
				"start": "54695678",
				"stop": "54695678",
				"strand": "+",
				"composite_element_ref": "cg00000714",
				"beta_value": "0.164030705433507",
				"gene_symbol": "TSEN34"
			},
			{
				"chr": "chr6",
				"start": "25282779",
				"stop": "25282779",
				"strand": "+",
				"composite_element_ref": "cg00000721",
				"beta_value": "0.956370606771304",
				"gene_symbol": "LRRC16A"
			},
			{
				"chr": "chr3",
				"start": "128902377",
				"stop": "128902377",
				"strand": "-",
				"composite_element_ref": "cg00000734",
				"beta_value": "0.0626386186322679",
				"gene_symbol": "CNBP"
			},
			{
				"chr": "chr12",
				"start": "124086477",
				"stop": "124086477",
				"strand": "+",
				"composite_element_ref": "cg00000769",
				"beta_value": "0.0233990802366794",
				"gene_symbol": "DDX55"
			},
			{
				"chr": "chr2",
				"start": "23913414",
				"stop": "23913414",
				"strand": "+",
				"composite_element_ref": "cg00000807",
				"beta_value": "null",
				"gene_symbol": "KLHL29"
			},
			{
				"chr": "chr4",
				"start": "154609857",
				"stop": "154609857",
				"strand": "+",
				"composite_element_ref": "cg00000884",
				"beta_value": "null",
				"gene_symbol": "TLR2"
			},
			{
				"chr": "chr15",
				"start": "59785306",
				"stop": "59785306",
				"strand": "+",
				"composite_element_ref": "cg00000905",
				"beta_value": "0.0546269489598196",
				"gene_symbol": "FAM81A"
			},
			{
				"chr": "chr16",
				"start": "53468112",
				"stop": "53468112",
				"strand": "+",
				"composite_element_ref": "cg00000029",
				"beta_value": "0.416870628395239",
				"gene_symbol": "RBL2"
			},
			{
				"chr": "chr3",
				"start": "37459206",
				"stop": "37459206",
				"strand": "+",
				"composite_element_ref": "cg00000108",
				"beta_value": "null",
				"gene_symbol": "C3orf35"
			},
			{
				"chr": "chr3",
				"start": "171916037",
				"stop": "171916037",
				"strand": "+",
				"composite_element_ref": "cg00000109",
				"beta_value": "null",
				"gene_symbol": "FNDC3B"
			},
			{
				"chr": "chr8",
				"start": "42263294",
				"stop": "42263294",
				"strand": "+",
				"composite_element_ref": "cg00000236",
				"beta_value": "0.902279811572085",
				"gene_symbol": "VDAC3"
			},
			{
				"chr": "chr14",
				"start": "69341139",
				"stop": "69341139",
				"strand": "-",
				"composite_element_ref": "cg00000289",
				"beta_value": "0.743177929369101",
				"gene_symbol": "ACTN1"
			},
			{
				"chr": "chr16",
				"start": "28890100",
				"stop": "28890100",
				"strand": "+",
				"composite_element_ref": "cg00000292",
				"beta_value": "0.89745568539135",
				"gene_symbol": "ATP2A1"
			},
			{
				"chr": "chr8",
				"start": "41167802",
				"stop": "41167802",
				"strand": "-",
				"composite_element_ref": "cg00000321",
				"beta_value": "0.862688247704181",
				"gene_symbol": "SFRP1"
			},
			{
				"chr": "chr11",
				"start": "2720463",
				"stop": "2720463",
				"strand": "+",
				"composite_element_ref": "cg00000924",
				"beta_value": "0.141051073529283",
				"gene_symbol": "KCNQ1"
			},
			{
				"chr": "chr1",
				"start": "5937253",
				"stop": "5937253",
				"strand": "-",
				"composite_element_ref": "cg00000957",
				"beta_value": "0.944772694340438",
				"gene_symbol": "NPHP4"
			},
			{
				"chr": "chr8",
				"start": "87081553",
				"stop": "87081553",
				"strand": "-",
				"composite_element_ref": "cg00001099",
				"beta_value": "null",
				"gene_symbol": "PSKH2"
			},
			{
				"chr": "chr3",
				"start": "15106710",
				"stop": "15106710",
				"strand": "-",
				"composite_element_ref": "cg00001245",
				"beta_value": "0.0289080839377653",
				"gene_symbol": "MRPS25"
			},
			{
				"chr": "chr1",
				"start": "166958439",
				"stop": "166958439",
				"strand": "+",
				"composite_element_ref": "cg00001349",
				"beta_value": "0.927264029701499",
				"gene_symbol": "MAEL"
			},
			{
				"chr": "chr1",
				"start": "214170376",
				"stop": "214170376",
				"strand": "+",
				"composite_element_ref": "cg00001364",
				"beta_value": "0.929203296469394",
				"gene_symbol": "PROX1"
			},
			{
				"chr": "chr1",
				"start": "43831041",
				"stop": "43831041",
				"strand": "-",
				"composite_element_ref": "cg00001446",
				"beta_value": "0.900907799747497",
				"gene_symbol": "ELOVL1"
			},
			{
				"chr": "chr19",
				"start": "54746945",
				"stop": "54746945",
				"strand": "-",
				"composite_element_ref": "cg00001510",
				"beta_value": "0.715431518464404",
				"gene_symbol": "LILRA6"
			},
			{
				"chr": "chr1",
				"start": "51034865",
				"stop": "51034865",
				"strand": "-",
				"composite_element_ref": "cg00001534",
				"beta_value": "null",
				"gene_symbol": "FAF1"
			},
			{
				"chr": "chr10",
				"start": "80828702",
				"stop": "80828702",
				"strand": "-",
				"composite_element_ref": "cg00001582",
				"beta_value": "0.0394284824938024",
				"gene_symbol": "ZMIZ1-AS1"
			},
			{
				"chr": "chr1",
				"start": "200011786",
				"stop": "200011786",
				"strand": "+",
				"composite_element_ref": "cg00001583",
				"beta_value": "0.0151814570469537",
				"gene_symbol": "NR5A2"
			},
			{
				"chr": "chr2",
				"start": "11484705",
				"stop": "11484705",
				"strand": "-",
				"composite_element_ref": "cg00001594",
				"beta_value": "null",
				"gene_symbol": "ROCK2"
			},
			{
				"chr": "chr16",
				"start": "89761661",
				"stop": "89761661",
				"strand": "+",
				"composite_element_ref": "cg00001687",
				"beta_value": "0.987055430201428",
				"gene_symbol": "CDK10"
			},
			{
				"chr": "chr2",
				"start": "103414042",
				"stop": "103414042",
				"strand": "+",
				"composite_element_ref": "cg00001791",
				"beta_value": "0.518403994731406",
				"gene_symbol": "TMEM182"
			},
			{
				"chr": "chr12",
				"start": "11905390",
				"stop": "11905390",
				"strand": "+",
				"composite_element_ref": "cg00001793",
				"beta_value": "0.952120083160565",
				"gene_symbol": "ETV6"
			},
			{
				"chr": "chr16",
				"start": "47008491",
				"stop": "47008491",
				"strand": "-",
				"composite_element_ref": "cg00001854",
				"beta_value": "0.929660805397335",
				"gene_symbol": "DNAJA2"
			},
			{
				"chr": "chr10",
				"start": "69990588",
				"stop": "69990588",
				"strand": "-",
				"composite_element_ref": "cg00001874",
				"beta_value": "0.942834262756942",
				"gene_symbol": "ATOH7"
			},
			{
				"chr": "chr1",
				"start": "20960010",
				"stop": "20960010",
				"strand": "+",
				"composite_element_ref": "cg00002028",
				"beta_value": "null",
				"gene_symbol": "PINK1"
			},
			{
				"chr": "chr19",
				"start": "39798481",
				"stop": "39798481",
				"strand": "-",
				"composite_element_ref": "cg00002033",
				"beta_value": "0.265307488330571",
				"gene_symbol": "LRFN1"
			},
			{
				"chr": "chr21",
				"start": "30390417",
				"stop": "30390417",
				"strand": "-",
				"composite_element_ref": "cg00002080",
				"beta_value": "null",
				"gene_symbol": "RWDD2B"
			},
			{
				"chr": "chr17",
				"start": "79670410",
				"stop": "79670410",
				"strand": "+",
				"composite_element_ref": "cg00002116",
				"beta_value": "0.0129352467107019",
				"gene_symbol": "MRPL12"
			},
			{
				"chr": "chr2",
				"start": "238249536",
				"stop": "238249536",
				"strand": "-",
				"composite_element_ref": "cg00002145",
				"beta_value": "0.436098032132337",
				"gene_symbol": "COL6A3"
			},
			{
				"chr": "chr8",
				"start": "144120399",
				"stop": "144120399",
				"strand": "+",
				"composite_element_ref": "cg00002224",
				"beta_value": "0.123803905748876",
				"gene_symbol": "C8orf31"
			},
			{
				"chr": "chr18",
				"start": "67873061",
				"stop": "67873061",
				"strand": "-",
				"composite_element_ref": "cg00002236",
				"beta_value": "0.0559109381324767",
				"gene_symbol": "RTTN"
			},
			{
				"chr": "chr16",
				"start": "30366435",
				"stop": "30366435",
				"strand": "-",
				"composite_element_ref": "cg00002406",
				"beta_value": "0.0482752858704309",
				"gene_symbol": "CD2BP2"
			},
			{
				"chr": "chr3",
				"start": "57743543",
				"stop": "57743543",
				"strand": "+",
				"composite_element_ref": "cg00002426",
				"beta_value": "0.254809507807583",
				"gene_symbol": "SLMAP"
			},
			{
				"chr": "chr8",
				"start": "120428418",
				"stop": "120428418",
				"strand": "+",
				"composite_element_ref": "cg00002464",
				"beta_value": "0.0457025513876504",
				"gene_symbol": "NOV"
			},
			{
				"chr": "chr2",
				"start": "218988876",
				"stop": "218988876",
				"strand": "+",
				"composite_element_ref": "cg00002473",
				"beta_value": "null",
				"gene_symbol": "CXCR2"
			},
			{
				"chr": "chr4",
				"start": "2264510",
				"stop": "2264510",
				"strand": "-",
				"composite_element_ref": "cg00002490",
				"beta_value": "0.0343735581312275",
				"gene_symbol": "MXD4"
			},
			{
				"chr": "chr7",
				"start": "127721794",
				"stop": "127721794",
				"strand": "+",
				"composite_element_ref": "cg00002531",
				"beta_value": "0.900367468826742",
				"gene_symbol": "SND1"
			},
			{
				"chr": "chr3",
				"start": "52870543",
				"stop": "52870543",
				"strand": "-",
				"composite_element_ref": "cg00002591",
				"beta_value": "0.920803883374641",
				"gene_symbol": "MUSTN1"
			},
			{
				"chr": "chr1",
				"start": "1268793",
				"stop": "1268793",
				"strand": "+",
				"composite_element_ref": "cg00002593",
				"beta_value": "0.923795852967933",
				"gene_symbol": "TAS1R3"
			},
			{
				"chr": "chr16",
				"start": "31437783",
				"stop": "31437783",
				"strand": "+",
				"composite_element_ref": "cg00002597",
				"beta_value": "0.8955868419074",
				"gene_symbol": "ITGAD"
			},
			{
				"chr": "chr1",
				"start": "153515502",
				"stop": "153515502",
				"strand": "-",
				"composite_element_ref": "cg00002646",
				"beta_value": "0.933205994746287",
				"gene_symbol": "S100A5"
			},
			{
				"chr": "chr12",
				"start": "56583610",
				"stop": "56583610",
				"strand": "-",
				"composite_element_ref": "cg00002660",
				"beta_value": "0.0346238394462345",
				"gene_symbol": "SMARCC2"
			},
			{
				"chr": "chr1",
				"start": "169396706",
				"stop": "169396706",
				"strand": "-",
				"composite_element_ref": "cg00002719",
				"beta_value": "0.0301429692553536",
				"gene_symbol": "CCDC181"
			},
			{
				"chr": "chr17",
				"start": "57839538",
				"stop": "57839538",
				"strand": "+",
				"composite_element_ref": "cg00002749",
				"beta_value": "0.875863965745646",
				"gene_symbol": "VMP1"
			},
			{
				"chr": "chr1",
				"start": "223568700",
				"stop": "223568700",
				"strand": "+",
				"composite_element_ref": "cg00002808",
				"beta_value": "0.942610068262094",
				"gene_symbol": "CCDC185"
			},
			{
				"chr": "chr17",
				"start": "76482353",
				"stop": "76482353",
				"strand": "-",
				"composite_element_ref": "cg00002809",
				"beta_value": "0.974250889998616",
				"gene_symbol": "DNAH17"
			},
			{
				"chr": "chr1",
				"start": "57888707",
				"stop": "57888707",
				"strand": "-",
				"composite_element_ref": "cg00002810",
				"beta_value": "0.0898552393982644",
				"gene_symbol": "DAB1"
			},
			{
				"chr": "chr6",
				"start": "31515398",
				"stop": "31515398",
				"strand": "+",
				"composite_element_ref": "cg00002930",
				"beta_value": "0.0623088346884493",
				"gene_symbol": "NFKBIL1"
			},
			{
				"chr": "chr3",
				"start": "197279819",
				"stop": "197279819",
				"strand": "-",
				"composite_element_ref": "cg00003014",
				"beta_value": "null",
				"gene_symbol": "BDH1"
			},
			{
				"chr": "chr4",
				"start": "1715004",
				"stop": "1715004",
				"strand": "-",
				"composite_element_ref": "cg00003091",
				"beta_value": "0.0387229937093742",
				"gene_symbol": "SLBP"
			},
			{
				"chr": "chr3",
				"start": "14166750",
				"stop": "14166750",
				"strand": "-",
				"composite_element_ref": "cg00003173",
				"beta_value": "0.0402476804694347",
				"gene_symbol": "CHCHD4"
			},
			{
				"chr": "chr1",
				"start": "8739981",
				"stop": "8739981",
				"strand": "-",
				"composite_element_ref": "cg00003187",
				"beta_value": "null",
				"gene_symbol": "RERE"
			},
			{
				"chr": "chr1",
				"start": "151319512",
				"stop": "151319512",
				"strand": "-",
				"composite_element_ref": "cg00003202",
				"beta_value": "0.010401166411425",
				"gene_symbol": "RFX5"
			},
			{
				"chr": "chr1",
				"start": "201346149",
				"stop": "201346149",
				"strand": "-",
				"composite_element_ref": "cg00003287",
				"beta_value": "0.0730855716073922",
				"gene_symbol": "TNNT2"
			},
			{
				"chr": "chr4",
				"start": "10020360",
				"stop": "10020360",
				"strand": "-",
				"composite_element_ref": "cg00004082",
				"beta_value": "0.0498846537620261",
				"gene_symbol": "SLC2A9"
			},
			{
				"chr": "chr17",
				"start": "74678836",
				"stop": "74678836",
				"strand": "-",
				"composite_element_ref": "cg00004089",
				"beta_value": "0.929043275438513",
				"gene_symbol": "MXRA7"
			},
			{
				"chr": "chr12",
				"start": "113901210",
				"stop": "113901210",
				"strand": "-",
				"composite_element_ref": "cg00003298",
				"beta_value": "0.017725142501391",
				"gene_symbol": "LHX5"
			},
			{
				"chr": "chr1",
				"start": "10816499",
				"stop": "10816499",
				"strand": "-",
				"composite_element_ref": "cg00003345",
				"beta_value": "0.822383712026961",
				"gene_symbol": "CASZ1"
			},
			{
				"chr": "chr1",
				"start": "10757436",
				"stop": "10757436",
				"strand": "-",
				"composite_element_ref": "cg00003513",
				"beta_value": "0.816208237462474",
				"gene_symbol": "CASZ1"
			},
			{
				"chr": "chr3",
				"start": "149510115",
				"stop": "149510115",
				"strand": "-",
				"composite_element_ref": "cg00003529",
				"beta_value": "0.19832565077613",
				"gene_symbol": "ANKUB1"
			},
			{
				"chr": "chr17",
				"start": "48912543",
				"stop": "48912543",
				"strand": "+",
				"composite_element_ref": "cg00003625",
				"beta_value": "0.283473961119274",
				"gene_symbol": "WFIKKN2"
			}
		]
	}
}
