# Supplementary material for: TCGA2BED: extracting, extending, integrating, and querying The Cancer Genome Atlas
Source: BMC Bioinformatics. 2017 Jan 3;18:6. doi: 10.1186/s12859-016-1419-5 (PMC5210259; doi:10.1186/s12859-016-1419-5)
Supplement: Additional file 2 — A compressed archive containing 5 folders that include the example files for each supported format: (i) bed_example; (ii) csv_example; (iii) gtf_example; (iv) json_example; (v) xml_example. (ZIP 37.9 kb) [file 12859_2016_1419_MOESM2_ESM.zip › xml_example/TCGA-PK-A5H8-01A-11D-A29J-05.xml]

<?xml version="1.0" encoding="UTF-8"?>
<aliquot>
	<data>
		<chr>chr17</chr>
		<start>62503072</start>
		<stop>62503072</stop>
		<strand>+</strand>
		<composite_element_ref>cg00003784</composite_element_ref>
		<beta_value>0.0286291327274318</beta_value>
		<gene_symbol>CEP95</gene_symbol>
	</data>
	<data>
		<chr>chr19</chr>
		<start>17336525</start>
		<stop>17336525</stop>
		<strand>+</strand>
		<composite_element_ref>cg00003818</composite_element_ref>
		<beta_value>null</beta_value>
		<gene_symbol>OCEL1</gene_symbol>
	</data>
	<data>
		<chr>chr1</chr>
		<start>45080600</start>
		<stop>45080600</stop>
		<strand>+</strand>
		<composite_element_ref>cg00003858</composite_element_ref>
		<beta_value>null</beta_value>
		<gene_symbol>RNF220</gene_symbol>
	</data>
	<data>
		<chr>chr3</chr>
		<start>108476878</start>
		<stop>108476878</stop>
		<strand>-</strand>
		<composite_element_ref>cg00003965</composite_element_ref>
		<beta_value>null</beta_value>
		<gene_symbol>RETNLB</gene_symbol>
	</data>
	<data>
		<chr>chr7</chr>
		<start>15725862</start>
		<stop>15725862</stop>
		<strand>-</strand>
		<composite_element_ref>cg00003994</composite_element_ref>
		<beta_value>0.0493941711402823</beta_value>
		<gene_symbol>MEOX2</gene_symbol>
	</data>
	<data>
		<chr>chr16</chr>
		<start>66586745</start>
		<stop>66586745</stop>
		<strand>+</strand>
		<composite_element_ref>cg00004055</composite_element_ref>
		<beta_value>0.073911219948775</beta_value>
		<gene_symbol>CKLF</gene_symbol>
	</data>
	<data>
		<chr>chr3</chr>
		<start>36981714</start>
		<stop>36981714</stop>
		<strand>-</strand>
		<composite_element_ref>cg00004067</composite_element_ref>
		<beta_value>0.965022265629378</beta_value>
		<gene_symbol>TRANK1</gene_symbol>
	</data>
	<data>
		<chr>chr19</chr>
		<start>39898015</start>
		<stop>39898015</stop>
		<strand>+</strand>
		<composite_element_ref>cg00004072</composite_element_ref>
		<beta_value>0.0999956612897953</beta_value>
		<gene_symbol>ZFP36</gene_symbol>
	</data>
	<data>
		<chr>chr15</chr>
		<start>23034447</start>
		<stop>23034447</stop>
		<strand>-</strand>
		<composite_element_ref>cg00000622</composite_element_ref>
		<beta_value>0.0143491154061897</beta_value>
		<gene_symbol>NIPA2</gene_symbol>
	</data>
	<data>
		<chr>chr2</chr>
		<start>237027592</start>
		<stop>237027592</stop>
		<strand>+</strand>
		<composite_element_ref>cg00004073</composite_element_ref>
		<beta_value>null</beta_value>
		<gene_symbol>AGAP1</gene_symbol>
	</data>
	<data>
		<chr>chr9</chr>
		<start>139997924</start>
		<stop>139997924</stop>
		<strand>+</strand>
		<composite_element_ref>cg00000658</composite_element_ref>
		<beta_value>0.837545212449724</beta_value>
		<gene_symbol>MAN1B1</gene_symbol>
	</data>
	<data>
		<chr>chr19</chr>
		<start>54695678</start>
		<stop>54695678</stop>
		<strand>+</strand>
		<composite_element_ref>cg00000714</composite_element_ref>
		<beta_value>0.164030705433507</beta_value>
		<gene_symbol>TSEN34</gene_symbol>
	</data>
	<data>
		<chr>chr6</chr>
		<start>25282779</start>
		<stop>25282779</stop>
		<strand>+</strand>
		<composite_element_ref>cg00000721</composite_element_ref>
		<beta_value>0.956370606771304</beta_value>
		<gene_symbol>LRRC16A</gene_symbol>
	</data>
	<data>
		<chr>chr3</chr>
		<start>128902377</start>
		<stop>128902377</stop>
		<strand>-</strand>
		<composite_element_ref>cg00000734</composite_element_ref>
		<beta_value>0.0626386186322679</beta_value>
		<gene_symbol>CNBP</gene_symbol>
	</data>
	<data>
		<chr>chr12</chr>
		<start>124086477</start>
		<stop>124086477</stop>
		<strand>+</strand>
		<composite_element_ref>cg00000769</composite_element_ref>
		<beta_value>0.0233990802366794</beta_value>
		<gene_symbol>DDX55</gene_symbol>
	</data>
	<data>
		<chr>chr2</chr>
		<start>23913414</start>
		<stop>23913414</stop>
		<strand>+</strand>
		<composite_element_ref>cg00000807</composite_element_ref>
		<beta_value>null</beta_value>
		<gene_symbol>KLHL29</gene_symbol>
	</data>
	<data>
		<chr>chr4</chr>
		<start>154609857</start>
		<stop>154609857</stop>
		<strand>+</strand>
		<composite_element_ref>cg00000884</composite_element_ref>
		<beta_value>null</beta_value>
		<gene_symbol>TLR2</gene_symbol>
	</data>
	<data>
		<chr>chr15</chr>
		<start>59785306</start>
		<stop>59785306</stop>
		<strand>+</strand>
		<composite_element_ref>cg00000905</composite_element_ref>
		<beta_value>0.0546269489598196</beta_value>
		<gene_symbol>FAM81A</gene_symbol>
	</data>
	<data>
		<chr>chr16</chr>
		<start>53468112</start>
		<stop>53468112</stop>
		<strand>+</strand>
		<composite_element_ref>cg00000029</composite_element_ref>
		<beta_value>0.416870628395239</beta_value>
		<gene_symbol>RBL2</gene_symbol>
	</data>
	<data>
		<chr>chr3</chr>
		<start>37459206</start>
		<stop>37459206</stop>
		<strand>+</strand>
		<composite_element_ref>cg00000108</composite_element_ref>
		<beta_value>null</beta_value>
		<gene_symbol>C3orf35</gene_symbol>
	</data>
	<data>
		<chr>chr3</chr>
		<start>171916037</start>
		<stop>171916037</stop>
		<strand>+</strand>
		<composite_element_ref>cg00000109</composite_element_ref>
		<beta_value>null</beta_value>
		<gene_symbol>FNDC3B</gene_symbol>
	</data>
	<data>
		<chr>chr8</chr>
		<start>42263294</start>
		<stop>42263294</stop>
		<strand>+</strand>
		<composite_element_ref>cg00000236</composite_element_ref>
		<beta_value>0.902279811572085</beta_value>
		<gene_symbol>VDAC3</gene_symbol>
	</data>
	<data>
		<chr>chr14</chr>
		<start>69341139</start>
		<stop>69341139</stop>
		<strand>-</strand>
		<composite_element_ref>cg00000289</composite_element_ref>
		<beta_value>0.743177929369101</beta_value>
		<gene_symbol>ACTN1</gene_symbol>
	</data>
	<data>
		<chr>chr16</chr>
		<start>28890100</start>
		<stop>28890100</stop>
		<strand>+</strand>
		<composite_element_ref>cg00000292</composite_element_ref>
		<beta_value>0.89745568539135</beta_value>
		<gene_symbol>ATP2A1</gene_symbol>
	</data>
	<data>
		<chr>chr8</chr>
		<start>41167802</start>
		<stop>41167802</stop>
		<strand>-</strand>
		<composite_element_ref>cg00000321</composite_element_ref>
		<beta_value>0.862688247704181</beta_value>
		<gene_symbol>SFRP1</gene_symbol>
	</data>
	<data>
		<chr>chr11</chr>
		<start>2720463</start>
		<stop>2720463</stop>
		<strand>+</strand>
		<composite_element_ref>cg00000924</composite_element_ref>
		<beta_value>0.141051073529283</beta_value>
		<gene_symbol>KCNQ1</gene_symbol>
	</data>
	<data>
		<chr>chr1</chr>
		<start>5937253</start>
		<stop>5937253</stop>
		<strand>-</strand>
		<composite_element_ref>cg00000957</composite_element_ref>
		<beta_value>0.944772694340438</beta_value>
		<gene_symbol>NPHP4</gene_symbol>
	</data>
	<data>
		<chr>chr8</chr>
		<start>87081553</start>
		<stop>87081553</stop>
		<strand>-</strand>
		<composite_element_ref>cg00001099</composite_element_ref>
		<beta_value>null</beta_value>
		<gene_symbol>PSKH2</gene_symbol>
	</data>
	<data>
		<chr>chr3</chr>
		<start>15106710</start>
		<stop>15106710</stop>
		<strand>-</strand>
		<composite_element_ref>cg00001245</composite_element_ref>
		<beta_value>0.0289080839377653</beta_value>
		<gene_symbol>MRPS25</gene_symbol>
	</data>
	<data>
		<chr>chr1</chr>
		<start>166958439</start>
		<stop>166958439</stop>
		<strand>+</strand>
		<composite_element_ref>cg00001349</composite_element_ref>
		<beta_value>0.927264029701499</beta_value>
		<gene_symbol>MAEL</gene_symbol>
	</data>
	<data>
		<chr>chr1</chr>
		<start>214170376</start>
		<stop>214170376</stop>
		<strand>+</strand>
		<composite_element_ref>cg00001364</composite_element_ref>
		<beta_value>0.929203296469394</beta_value>
		<gene_symbol>PROX1</gene_symbol>
	</data>
	<data>
		<chr>chr1</chr>
		<start>43831041</start>
		<stop>43831041</stop>
		<strand>-</strand>
		<composite_element_ref>cg00001446</composite_element_ref>
		<beta_value>0.900907799747497</beta_value>
		<gene_symbol>ELOVL1</gene_symbol>
	</data>
	<data>
		<chr>chr19</chr>
		<start>54746945</start>
		<stop>54746945</stop>
		<strand>-</strand>
		<composite_element_ref>cg00001510</composite_element_ref>
		<beta_value>0.715431518464404</beta_value>
		<gene_symbol>LILRA6</gene_symbol>
	</data>
	<data>
		<chr>chr1</chr>
		<start>51034865</start>
		<stop>51034865</stop>
		<strand>-</strand>
		<composite_element_ref>cg00001534</composite_element_ref>
		<beta_value>null</beta_value>
		<gene_symbol>FAF1</gene_symbol>
	</data>
	<data>
		<chr>chr10</chr>
		<start>80828702</start>
		<stop>80828702</stop>
		<strand>-</strand>
		<composite_element_ref>cg00001582</composite_element_ref>
		<beta_value>0.0394284824938024</beta_value>
		<gene_symbol>ZMIZ1-AS1</gene_symbol>
	</data>
	<data>
		<chr>chr1</chr>
		<start>200011786</start>
		<stop>200011786</stop>
		<strand>+</strand>
		<composite_element_ref>cg00001583</composite_element_ref>
		<beta_value>0.0151814570469537</beta_value>
		<gene_symbol>NR5A2</gene_symbol>
	</data>
	<data>
		<chr>chr2</chr>
		<start>11484705</start>
		<stop>11484705</stop>
		<strand>-</strand>
		<composite_element_ref>cg00001594</composite_element_ref>
		<beta_value>null</beta_value>
		<gene_symbol>ROCK2</gene_symbol>
	</data>
	<data>
		<chr>chr16</chr>
		<start>89761661</start>
		<stop>89761661</stop>
		<strand>+</strand>
		<composite_element_ref>cg00001687</composite_element_ref>
		<beta_value>0.987055430201428</beta_value>
		<gene_symbol>CDK10</gene_symbol>
	</data>
	<data>
		<chr>chr2</chr>
		<start>103414042</start>
		<stop>103414042</stop>
		<strand>+</strand>
		<composite_element_ref>cg00001791</composite_element_ref>
		<beta_value>0.518403994731406</beta_value>
		<gene_symbol>TMEM182</gene_symbol>
	</data>
	<data>
		<chr>chr12</chr>
		<start>11905390</start>
		<stop>11905390</stop>
		<strand>+</strand>
		<composite_element_ref>cg00001793</composite_element_ref>
		<beta_value>0.952120083160565</beta_value>
		<gene_symbol>ETV6</gene_symbol>
	</data>
	<data>
		<chr>chr16</chr>
		<start>47008491</start>
		<stop>47008491</stop>
		<strand>-</strand>
		<composite_element_ref>cg00001854</composite_element_ref>
		<beta_value>0.929660805397335</beta_value>
		<gene_symbol>DNAJA2</gene_symbol>
	</data>
	<data>
		<chr>chr10</chr>
		<start>69990588</start>
		<stop>69990588</stop>
		<strand>-</strand>
		<composite_element_ref>cg00001874</composite_element_ref>
		<beta_value>0.942834262756942</beta_value>
		<gene_symbol>ATOH7</gene_symbol>
	</data>
	<data>
		<chr>chr1</chr>
		<start>20960010</start>
		<stop>20960010</stop>
		<strand>+</strand>
		<composite_element_ref>cg00002028</composite_element_ref>
		<beta_value>null</beta_value>
		<gene_symbol>PINK1</gene_symbol>
	</data>
	<data>
		<chr>chr19</chr>
		<start>39798481</start>
		<stop>39798481</stop>
		<strand>-</strand>
		<composite_element_ref>cg00002033</composite_element_ref>
		<beta_value>0.265307488330571</beta_value>
		<gene_symbol>LRFN1</gene_symbol>
	</data>
	<data>
		<chr>chr21</chr>
		<start>30390417</start>
		<stop>30390417</stop>
		<strand>-</strand>
		<composite_element_ref>cg00002080</composite_element_ref>
		<beta_value>null</beta_value>
		<gene_symbol>RWDD2B</gene_symbol>
	</data>
	<data>
		<chr>chr17</chr>
		<start>79670410</start>
		<stop>79670410</stop>
		<strand>+</strand>
		<composite_element_ref>cg00002116</composite_element_ref>
		<beta_value>0.0129352467107019</beta_value>
		<gene_symbol>MRPL12</gene_symbol>
	</data>
	<data>
		<chr>chr2</chr>
		<start>238249536</start>
		<stop>238249536</stop>
		<strand>-</strand>
		<composite_element_ref>cg00002145</composite_element_ref>
		<beta_value>0.436098032132337</beta_value>
		<gene_symbol>COL6A3</gene_symbol>
	</data>
	<data>
		<chr>chr8</chr>
		<start>144120399</start>
		<stop>144120399</stop>
		<strand>+</strand>
		<composite_element_ref>cg00002224</composite_element_ref>
		<beta_value>0.123803905748876</beta_value>
		<gene_symbol>C8orf31</gene_symbol>
	</data>
	<data>
		<chr>chr18</chr>
		<start>67873061</start>
		<stop>67873061</stop>
		<strand>-</strand>
		<composite_element_ref>cg00002236</composite_element_ref>
		<beta_value>0.0559109381324767</beta_value>
		<gene_symbol>RTTN</gene_symbol>
	</data>
	<data>
		<chr>chr16</chr>
		<start>30366435</start>
		<stop>30366435</stop>
		<strand>-</strand>
		<composite_element_ref>cg00002406</composite_element_ref>
		<beta_value>0.0482752858704309</beta_value>
		<gene_symbol>CD2BP2</gene_symbol>
	</data>
	<data>
		<chr>chr3</chr>
		<start>57743543</start>
		<stop>57743543</stop>
		<strand>+</strand>
		<composite_element_ref>cg00002426</composite_element_ref>
		<beta_value>0.254809507807583</beta_value>
		<gene_symbol>SLMAP</gene_symbol>
	</data>
	<data>
		<chr>chr8</chr>
		<start>120428418</start>
		<stop>120428418</stop>
		<strand>+</strand>
		<composite_element_ref>cg00002464</composite_element_ref>
		<beta_value>0.0457025513876504</beta_value>
		<gene_symbol>NOV</gene_symbol>
	</data>
	<data>
		<chr>chr2</chr>
		<start>218988876</start>
		<stop>218988876</stop>
		<strand>+</strand>
		<composite_element_ref>cg00002473</composite_element_ref>
		<beta_value>null</beta_value>
		<gene_symbol>CXCR2</gene_symbol>
	</data>
	<data>
		<chr>chr4</chr>
		<start>2264510</start>
		<stop>2264510</stop>
		<strand>-</strand>
		<composite_element_ref>cg00002490</composite_element_ref>
		<beta_value>0.0343735581312275</beta_value>
		<gene_symbol>MXD4</gene_symbol>
	</data>
	<data>
		<chr>chr7</chr>
		<start>127721794</start>
		<stop>127721794</stop>
		<strand>+</strand>
		<composite_element_ref>cg00002531</composite_element_ref>
		<beta_value>0.900367468826742</beta_value>
		<gene_symbol>SND1</gene_symbol>
	</data>
	<data>
		<chr>chr3</chr>
		<start>52870543</start>
		<stop>52870543</stop>
		<strand>-</strand>
		<composite_element_ref>cg00002591</composite_element_ref>
		<beta_value>0.920803883374641</beta_value>
		<gene_symbol>MUSTN1</gene_symbol>
	</data>
	<data>
		<chr>chr1</chr>
		<start>1268793</start>
		<stop>1268793</stop>
		<strand>+</strand>
		<composite_element_ref>cg00002593</composite_element_ref>
		<beta_value>0.923795852967933</beta_value>
		<gene_symbol>TAS1R3</gene_symbol>
	</data>
	<data>
		<chr>chr16</chr>
		<start>31437783</start>
		<stop>31437783</stop>
		<strand>+</strand>
		<composite_element_ref>cg00002597</composite_element_ref>
		<beta_value>0.8955868419074</beta_value>
		<gene_symbol>ITGAD</gene_symbol>
	</data>
	<data>
		<chr>chr1</chr>
		<start>153515502</start>
		<stop>153515502</stop>
		<strand>-</strand>
		<composite_element_ref>cg00002646</composite_element_ref>
		<beta_value>0.933205994746287</beta_value>
		<gene_symbol>S100A5</gene_symbol>
	</data>
	<data>
		<chr>chr12</chr>
		<start>56583610</start>
		<stop>56583610</stop>
		<strand>-</strand>
		<composite_element_ref>cg00002660</composite_element_ref>
		<beta_value>0.0346238394462345</beta_value>
		<gene_symbol>SMARCC2</gene_symbol>
	</data>
	<data>
		<chr>chr1</chr>
		<start>169396706</start>
		<stop>169396706</stop>
		<strand>-</strand>
		<composite_element_ref>cg00002719</composite_element_ref>
		<beta_value>0.0301429692553536</beta_value>
		<gene_symbol>CCDC181</gene_symbol>
	</data>
	<data>
		<chr>chr17</chr>
		<start>57839538</start>
		<stop>57839538</stop>
		<strand>+</strand>
		<composite_element_ref>cg00002749</composite_element_ref>
		<beta_value>0.875863965745646</beta_value>
		<gene_symbol>VMP1</gene_symbol>
	</data>
	<data>
		<chr>chr1</chr>
		<start>223568700</start>
		<stop>223568700</stop>
		<strand>+</strand>
		<composite_element_ref>cg00002808</composite_element_ref>
		<beta_value>0.942610068262094</beta_value>
		<gene_symbol>CCDC185</gene_symbol>
	</data>
	<data>
		<chr>chr17</chr>
		<start>76482353</start>
		<stop>76482353</stop>
		<strand>-</strand>
		<composite_element_ref>cg00002809</composite_element_ref>
		<beta_value>0.974250889998616</beta_value>
		<gene_symbol>DNAH17</gene_symbol>
	</data>
	<data>
		<chr>chr1</chr>
		<start>57888707</start>
		<stop>57888707</stop>
		<strand>-</strand>
		<composite_element_ref>cg00002810</composite_element_ref>
		<beta_value>0.0898552393982644</beta_value>
		<gene_symbol>DAB1</gene_symbol>
	</data>
	<data>
		<chr>chr6</chr>
		<start>31515398</start>
		<stop>31515398</stop>
		<strand>+</strand>
		<composite_element_ref>cg00002930</composite_element_ref>
		<beta_value>0.0623088346884493</beta_value>
		<gene_symbol>NFKBIL1</gene_symbol>
	</data>
	<data>
		<chr>chr3</chr>
		<start>197279819</start>
		<stop>197279819</stop>
		<strand>-</strand>
		<composite_element_ref>cg00003014</composite_element_ref>
		<beta_value>null</beta_value>
		<gene_symbol>BDH1</gene_symbol>
	</data>
	<data>
		<chr>chr4</chr>
		<start>1715004</start>
		<stop>1715004</stop>
		<strand>-</strand>
		<composite_element_ref>cg00003091</composite_element_ref>
		<beta_value>0.0387229937093742</beta_value>
		<gene_symbol>SLBP</gene_symbol>
	</data>
	<data>
		<chr>chr3</chr>
		<start>14166750</start>
		<stop>14166750</stop>
		<strand>-</strand>
		<composite_element_ref>cg00003173</composite_element_ref>
		<beta_value>0.0402476804694347</beta_value>
		<gene_symbol>CHCHD4</gene_symbol>
	</data>
	<data>
		<chr>chr1</chr>
		<start>8739981</start>
		<stop>8739981</stop>
		<strand>-</strand>
		<composite_element_ref>cg00003187</composite_element_ref>
		<beta_value>null</beta_value>
		<gene_symbol>RERE</gene_symbol>
	</data>
	<data>
		<chr>chr1</chr>
		<start>151319512</start>
		<stop>151319512</stop>
		<strand>-</strand>
		<composite_element_ref>cg00003202</composite_element_ref>
		<beta_value>0.010401166411425</beta_value>
		<gene_symbol>RFX5</gene_symbol>
	</data>
	<data>
		<chr>chr1</chr>
		<start>201346149</start>
		<stop>201346149</stop>
		<strand>-</strand>
		<composite_element_ref>cg00003287</composite_element_ref>
		<beta_value>0.0730855716073922</beta_value>
		<gene_symbol>TNNT2</gene_symbol>
	</data>
	<data>
		<chr>chr4</chr>
		<start>10020360</start>
		<stop>10020360</stop>
		<strand>-</strand>
		<composite_element_ref>cg00004082</composite_element_ref>
		<beta_value>0.0498846537620261</beta_value>
		<gene_symbol>SLC2A9</gene_symbol>
	</data>
	<data>
		<chr>chr17</chr>
		<start>74678836</start>
		<stop>74678836</stop>
		<strand>-</strand>
		<composite_element_ref>cg00004089</composite_element_ref>
		<beta_value>0.929043275438513</beta_value>
		<gene_symbol>MXRA7</gene_symbol>
	</data>
	<data>
		<chr>chr12</chr>
		<start>113901210</start>
		<stop>113901210</stop>
		<strand>-</strand>
		<composite_element_ref>cg00003298</composite_element_ref>
		<beta_value>0.017725142501391</beta_value>
		<gene_symbol>LHX5</gene_symbol>
	</data>
	<data>
		<chr>chr1</chr>
		<start>10816499</start>
		<stop>10816499</stop>
		<strand>-</strand>
		<composite_element_ref>cg00003345</composite_element_ref>
		<beta_value>0.822383712026961</beta_value>
		<gene_symbol>CASZ1</gene_symbol>
	</data>
	<data>
		<chr>chr1</chr>
		<start>10757436</start>
		<stop>10757436</stop>
		<strand>-</strand>
		<composite_element_ref>cg00003513</composite_element_ref>
		<beta_value>0.816208237462474</beta_value>
		<gene_symbol>CASZ1</gene_symbol>
	</data>
	<data>
		<chr>chr3</chr>
		<start>149510115</start>
		<stop>149510115</stop>
		<strand>-</strand>
		<composite_element_ref>cg00003529</composite_element_ref>
		<beta_value>0.19832565077613</beta_value>
		<gene_symbol>ANKUB1</gene_symbol>
	</data>
	<data>
		<chr>chr17</chr>
		<start>48912543</start>
		<stop>48912543</stop>
		<strand>+</strand>
		<composite_element_ref>cg00003625</composite_element_ref>
		<beta_value>0.283473961119274</beta_value>
		<gene_symbol>WFIKKN2</gene_symbol>
	</data>
</aliquot>
