# Supplementary material for: TCGA2BED: extracting, extending, integrating, and querying The Cancer Genome Atlas
Source: BMC Bioinformatics. 2017 Jan 3;18:6. doi: 10.1186/s12859-016-1419-5 (PMC5210259; doi:10.1186/s12859-016-1419-5)
Supplement: Additional file 3 — A text file that includes installation and execution details of the TCGA2BED software package. (TXT 3.40 kb) [file 12859_2016_1419_MOESM3_ESM.txt]

  _______ _____ _____          ___  ____  ______ _____
 |__   __/ ____/ ____|   /\   |__ \|  _ \|  ____|  __ \
    | | | |   | |  __   /  \     ) | |_) | |__  | |  | |
    | | | |   | | |_ | / /\ \   / /|  _ <|  __| | |  | |
    | | | |___| |__| |/ ____ \ / /_| |_) | |____| |__| |
    |_|  \_____\_____/_/    \_\____|____/|______|_____/

#########################################################################


This is the Readme for the TCGA2BED software tool, suitable for
the download and conversion of TCGA genomic and clinical data
to BED format.
It introduces the TCGA2BED package and explains how to
run and use the program.

=======
Package
=======

TCGA2BED_readme.txt -- this file
TCGA2BED_User_Guide.pdf -- the user guide of TCGA2BED
TCGA2BED.jar -- the Java application
appdata -- contains some files needed for a proper software execution,
	   in particular three different datasets from external public
	   databases useful for the retrieval operation of genomic
	   coordinates
lib -- contains the Java application dependencies
config-convert-example.xml -- an example of XML batch conversion
config-download-example.xml -- an example of XML batch download


=========
Execution
=========

The provided TCGA2BED.jar is a runnable Java application.
The program needs Java 1.8 that is freely available for download from
Oracle website http://www.oracle.com/technetwork/java/javase/downloads/
To start running the application, the folders named 'appdata' and
'lib' have to be in the same directory of TCGA2BED.jar.
TCGA2BED can be run by double clicking it, or with the command line
instruction "java -jar TCGA2BED.jar" if the Java installation path
is in the PATH and CLASSPATH environment variables of the operating
system in use.


==========
How To Use
==========

The application is composed of two sections responsible
for the download and the conversion of TCGA genomic and related
clinical data.

-------------------
TCGA2BED Downloader
-------------------

The left-hand side of the application window allows the download of
genomic and clinical data from TCGA by selecting the "Experiments"
or "Metadata" radio buttons, respectively.
For downloading the requested data, the user has to select the desired
disease by scrolling the drop-down menu.
By clicking the "Download" button the user has to select the folder
where the requested data set will be downloaded and the retrieval will
start.

------------------
TCGA2BED Converter
------------------

The right-hand side of the application window allows the conversion
of genomic data from the TCGA format to the free BED standard format.
The information needed for this operation are the disease and the
data type of the data that will be converted.
Before clicking the "Convert" button, it is necessary to specify the
folders containing clinical and genomic data of the considered tumor
and experiment type and the desired output format (BED, CSV, GTF, JSON, or XML).
By clicking the "Convert"  button the user has to select the folder,
where the specified data set will be converted.


=========
Licensing
=========

TCGA2BED is freely available under the GPL License.
The software includes the Apache Commons Compress library
that is provided under the Apache License.
The package may be redistributed as long as it is intact and
unmodified.


========
Contacts
========
Fabio Cumbo: fabio.cumbo@iasi.cnr.it
