# Supplementary material for: TCGA2BED: extracting, extending, integrating, and querying The Cancer Genome Atlas
Source: BMC Bioinformatics. 2017 Jan 3;18:6. doi: 10.1186/s12859-016-1419-5 (PMC5210259; doi:10.1186/s12859-016-1419-5)
Supplement: Additional file 5 — A text file that reports the details about the content and the structure of the TCGA2BED data repository. (TXT 2.56 kb) [file 12859_2016_1419_MOESM5_ESM.txt]

TCGA2BED repository
-------------------

The open access FTP repository (ftp://bioinf.iasi.cnr.it/) contains the original TCGA datasets
processed by TCGA2BED and the corresponding data converted into the BED format.

The repository is composed of two main folders: "bed" and "tcga_original".

The "tcga_original" folder contains the orginal TCGA data files organized in directories
named with the tumor tag and, for each tumor, a subdirectory for each type of data, including
a directory named meta with the clinical data.

The "bed" folder is composed of:
(i)   a set of directories named with the tumor tag, for a total of 33 different tumors
(ii)  seven text files including the meta data dictionaries for each considered experiment type and for the
      whole archive
(iii) a comma separated values (CSV) file containing the occurrences of all the meta data attributes related
      to the tumor type ("meta2disease_table.csv").

Each tumor folder includes:
(i)   a set of directories, each for a specific experiment type and accordingly named, containing all the
      available data for the experiment, i.e., cnv, dnamethylation27, dnamethylation450, dnaseq, mirnaseq, rnaseq, rnaseqv2
(ii)  a text file including the meta data dictionary of the tumor
(iii) a CSV file containing the occurrence counts of each meta data attribute related to the tumor ("meta2dataType_table.csv")
(iv)  a CSV file containing a table with a list of all meta data attributes concatenated with all possible values on the rows 
      and the list of all available data types for the considered tumor; a generic cell of this table contains the occurrences 
      of the pair attribute|value in a specific data type ("meta_values2dataTypes_table.csv")
(v)   a tab separated values (TSV) file containing a list of all meta data attributes concatenated with all possible 
      values followed by the occurrences of this pair(attribute|value) in all data types for the considered tumor 
      ("meta_values2sample_list.tsv")

Finally, each experiment folder contains:
(i)   a set of files in BED format (one for each aliquot) with the corresponding meta data file that
      includes the clinical information about the related sample
(ii)  the header.schema file that defines the structure of the .bed files
(iii) the metadata dictionary.txt file with all the meta data attributes and values related to the experiment
(iv)  the text file exp info.tsv that reports the patient, sample and aliquot counts.

Please refer also to TCGA2BED_format_definition.pdf available at http://bioinf.iasi.cnr.it/TCGA2BED/
