# Supplementary material for: TCGA2BED: extracting, extending, integrating, and querying The Cancer Genome Atlas
Source: BMC Bioinformatics. 2017 Jan 3;18:6. doi: 10.1186/s12859-016-1419-5 (PMC5210259; doi:10.1186/s12859-016-1419-5)
Supplement: Additional file 6 — A spreadsheet file containing 3 sheets: (i) All statistics includes the patient, sample, and aliquot counts for each tumor and experiment type; (ii) Counts for each experiment includes the occurrences of the patients, samples, and aliquots for each experiment (iii) Total counts for each tumor includes the occurrences of the patients, samples, and aliquots for each tumor. (XLSX 29.1 kb) [file 12859_2016_1419_MOESM6_ESM.xlsx]

## Sheet: All_statistics
Tumor tag	tumor name	Experiment	# aliquot	# samples	# patients
acc	Adrenocortical carcinoma	cnv	180	180	92
acc	Adrenocortical carcinoma	dnamethylation450	81	81	81
acc	Adrenocortical carcinoma	dnaseq	91	91	91
acc	Adrenocortical carcinoma	mirnaseq-isoform	80	80	80
acc	Adrenocortical carcinoma	mirnaseq-mirna	80	80	80
acc	Adrenocortical carcinoma	rnaseqv2-exon	79	79	79
acc	Adrenocortical carcinoma	rnaseqv2-gene	79	79	79
acc	Adrenocortical carcinoma	rnaseqv2-isoform	79	79	79
acc	Adrenocortical carcinoma	rnaseqv2-spljxn	79	79	79
acc	Adrenocortical carcinoma	total	511	183	93
blca	Bladder Urothelial Carcinoma	cnv	812	808	412
blca	Bladder Urothelial Carcinoma	dnamethylation450	464	439	414
blca	Bladder Urothelial Carcinoma	dnaseq	130	130	130
blca	Bladder Urothelial Carcinoma	mirnaseq-isoform	436	432	409
blca	Bladder Urothelial Carcinoma	mirnaseq-mirna	436	432	409
blca	Bladder Urothelial Carcinoma	rnaseq-exon	67	67	56
blca	Bladder Urothelial Carcinoma	rnaseq-gene	67	67	56
blca	Bladder Urothelial Carcinoma	rnaseq-spljxn	67	67	56
blca	Bladder Urothelial Carcinoma	rnaseqv2-exon	427	427	408
blca	Bladder Urothelial Carcinoma	rnaseqv2-gene	427	427	408
blca	Bladder Urothelial Carcinoma	rnaseqv2-isoform	427	427	408
blca	Bladder Urothelial Carcinoma	rnaseqv2-spljxn	427	427	408
blca	Bladder Urothelial Carcinoma	total	2269	815	414
brca	Breast Invasive carcinoma	cnv	2228	2224	1101
brca	Breast Invasive carcinoma	dnamethylation27	342	342	313
brca	Breast Invasive carcinoma	dnamethylation450	930	897	794
brca	Breast Invasive carcinoma	dnaseq	993	988	977
brca	Breast Invasive carcinoma	mirnaseq-isoform	869	865	760
brca	Breast Invasive carcinoma	mirnaseq-mirna	869	865	760
brca	Breast Invasive carcinoma	rnaseq-exon	884	884	783
brca	Breast Invasive carcinoma	rnaseq-gene	884	884	783
brca	Breast Invasive carcinoma	rnaseq-spljxn	884	884	783
brca	Breast Invasive carcinoma	rnaseqv2-exon	1218	1218	1097
brca	Breast Invasive carcinoma	rnaseqv2-gene	1218	1218	1097
brca	Breast Invasive carcinoma	rnaseqv2-isoform	1218	1218	1097
brca	Breast Invasive carcinoma	rnaseqv2-spljxn	1218	1218	1097
brca	Breast Invasive carcinoma	total	6580	2268	1103
cesc	Cervical squamous cell carcinoma and endocervical adenocarcinoma	cnv	588	588	303
cesc	Cervical squamous cell carcinoma and endocervical adenocarcinoma	dnamethylation450	331	314	309
cesc	Cervical squamous cell carcinoma and endocervical adenocarcinoma	dnaseq	194	194	194
cesc	Cervical squamous cell carcinoma and endocervical adenocarcinoma	mirnaseq-isoform	313	313	308
cesc	Cervical squamous cell carcinoma and endocervical adenocarcinoma	mirnaseq-mirna	313	313	308
cesc	Cervical squamous cell carcinoma and endocervical adenocarcinoma	rnaseqv2-exon	310	310	305
cesc	Cervical squamous cell carcinoma and endocervical adenocarcinoma	rnaseqv2-gene	310	310	305
cesc	Cervical squamous cell carcinoma and endocervical adenocarcinoma	rnaseqv2-isoform	310	310	305
cesc	Cervical squamous cell carcinoma and endocervical adenocarcinoma	rnaseqv2-spljxn	310	310	305
cesc	Cervical squamous cell carcinoma and endocervical adenocarcinoma	total	1736	602	310
chol	Cholangiocarcinoma	cnv	85	85	36
chol	Cholangiocarcinoma	dnamethylation450	46	46	37
chol	Cholangiocarcinoma	dnaseq	36	36	36
chol	Cholangiocarcinoma	mirnaseq-isoform	45	45	36
chol	Cholangiocarcinoma	mirnaseq-mirna	45	45	36
chol	Cholangiocarcinoma	rnaseqv2-exon	45	45	36
chol	Cholangiocarcinoma	rnaseqv2-gene	45	45	36
chol	Cholangiocarcinoma	rnaseqv2-isoform	45	45	36
chol	Cholangiocarcinoma	rnaseqv2-spljxn	45	45	36
chol	Cholangiocarcinoma	total	257	86	37
coad	Colon adenocarcinoma	cnv	978	934	461
coad	Colon adenocarcinoma	dnamethylation27	203	203	166
coad	Colon adenocarcinoma	dnamethylation450	367	350	299
coad	Colon adenocarcinoma	dnaseq	220	217	217
coad	Colon adenocarcinoma	mirnaseq-isoform	280	276	268
coad	Colon adenocarcinoma	mirnaseq-mirna	280	276	268
coad	Colon adenocarcinoma	rnaseq-exon	192	192	192
coad	Colon adenocarcinoma	rnaseq-gene	192	192	192
coad	Colon adenocarcinoma	rnaseq-spljxn	192	192	192
coad	Colon adenocarcinoma	rnaseqv2-exon	329	329	301
coad	Colon adenocarcinoma	rnaseqv2-gene	329	329	301
coad	Colon adenocarcinoma	rnaseqv2-isoform	329	329	301
coad	Colon adenocarcinoma	rnaseqv2-spljxn	329	329	301
coad	Colon adenocarcinoma	total	2550	947	463
dlbc	Lymphoid Neoplasm Diffuse Large B-cell Lymphoma	cnv	98	98	50
dlbc	Lymphoid Neoplasm Diffuse Large B-cell Lymphoma	dnamethylation450	53	50	50
dlbc	Lymphoid Neoplasm Diffuse Large B-cell Lymphoma	mirnaseq-isoform	47	47	47
dlbc	Lymphoid Neoplasm Diffuse Large B-cell Lymphoma	mirnaseq-mirna	47	47	47
dlbc	Lymphoid Neoplasm Diffuse Large B-cell Lymphoma	rnaseqv2-exon	48	48	48
dlbc	Lymphoid Neoplasm Diffuse Large B-cell Lymphoma	rnaseqv2-gene	48	48	48
dlbc	Lymphoid Neoplasm Diffuse Large B-cell Lymphoma	rnaseqv2-isoform	48	48	48
dlbc	Lymphoid Neoplasm Diffuse Large B-cell Lymphoma	rnaseqv2-spljxn	48	48	48
dlbc	Lymphoid Neoplasm Diffuse Large B-cell Lymphoma	total	246	100	52
esca	Esophageal carcinoma	cnv	373	373	185
esca	Esophageal carcinoma	dnamethylation450	212	204	187
esca	Esophageal carcinoma	dnaseq	184	184	183
esca	Esophageal carcinoma	mirnaseq-isoform	200	198	184
esca	Esophageal carcinoma	mirnaseq-mirna	200	198	184
esca	Esophageal carcinoma	rnaseq-exon	198	198	184
esca	Esophageal carcinoma	rnaseq-gene	198	198	184
esca	Esophageal carcinoma	rnaseq-spljxn	198	198	184
esca	Esophageal carcinoma	total	1167	376	187
gbm	Glioblastoma multiforme	cnv	1140	1116	596
gbm	Glioblastoma multiforme	dnamethylation27	295	288	287
gbm	Glioblastoma multiforme	dnamethylation450	162	156	143
gbm	Glioblastoma multiforme	dnaseq	291	291	291
gbm	Glioblastoma multiforme	mirnaseq-isoform	5	5	5
gbm	Glioblastoma multiforme	mirnaseq-mirna	5	5	5
gbm	Glioblastoma multiforme	rnaseqv2-exon	174	173	166
gbm	Glioblastoma multiforme	rnaseqv2-gene	174	173	166
gbm	Glioblastoma multiforme	rnaseqv2-isoform	174	173	166
gbm	Glioblastoma multiforme	rnaseqv2-spljxn	174	173	166
gbm	Glioblastoma multiforme	total	2067	1138	606
hnsc	Head and Neck squamous cell carcinoma	cnv	1092	1090	526
hnsc	Head and Neck squamous cell carcinoma	dnamethylation450	598	582	530
hnsc	Head and Neck squamous cell carcinoma	dnaseq	279	279	279
hnsc	Head and Neck squamous cell carcinoma	mirnaseq-isoform	532	532	487
hnsc	Head and Neck squamous cell carcinoma	mirnaseq-mirna	532	532	487
hnsc	Head and Neck squamous cell carcinoma	rnaseq-exon	294	294	263
hnsc	Head and Neck squamous cell carcinoma	rnaseq-gene	294	294	263
hnsc	Head and Neck squamous cell carcinoma	rnaseq-spljxn	294	294	263
hnsc	Head and Neck squamous cell carcinoma	rnaseqv2-exon	566	566	521
hnsc	Head and Neck squamous cell carcinoma	rnaseqv2-gene	566	566	521
hnsc	Head and Neck squamous cell carcinoma	rnaseqv2-isoform	566	566	521
hnsc	Head and Neck squamous cell carcinoma	rnaseqv2-spljxn	566	566	521
hnsc	Head and Neck squamous cell carcinoma	total	3067	1106	530
kich	Kidney Chromophobe	cnv	132	132	66
kich	Kidney Chromophobe	dnamethylation450	67	67	67
kich	Kidney Chromophobe	dnaseq	66	66	66
kich	Kidney Chromophobe	mirnaseq-isoform	91	91	66
kich	Kidney Chromophobe	mirnaseq-mirna	91	91	66
kich	Kidney Chromophobe	rnaseqv2-exon	91	91	66
kich	Kidney Chromophobe	rnaseqv2-gene	91	91	66
kich	Kidney Chromophobe	rnaseqv2-isoform	91	91	66
kich	Kidney Chromophobe	rnaseqv2-spljxn	91	91	66
kich	Kidney Chromophobe	total	447	133	67
kirc	Kidney renal clear cell carcinoma	cnv	1113	1062	534
kirc	Kidney renal clear cell carcinoma	dnamethylation27	414	414	217
kirc	Kidney renal clear cell carcinoma	dnamethylation450	496	485	321
kirc	Kidney renal clear cell carcinoma	dnaseq	235	213	213
kirc	Kidney renal clear cell carcinoma	mirnaseq-isoform	445	335	259
kirc	Kidney renal clear cell carcinoma	mirnaseq-mirna	445	335	259
kirc	Kidney renal clear cell carcinoma	rnaseq-exon	538	538	473
kirc	Kidney renal clear cell carcinoma	rnaseq-gene	538	538	473
kirc	Kidney renal clear cell carcinoma	rnaseq-spljxn	538	538	473
kirc	Kidney renal clear cell carcinoma	rnaseqv2-exon	606	606	533
kirc	Kidney renal clear cell carcinoma	rnaseqv2-gene	606	606	533
kirc	Kidney renal clear cell carcinoma	rnaseqv2-isoform	606	606	533
kirc	Kidney renal clear cell carcinoma	rnaseqv2-spljxn	606	606	533
kirc	Kidney renal clear cell carcinoma	total	3309	1096	540
kirp	Kidney renal papillary cell carcinoma	cnv	606	593	290
kirp	Kidney renal papillary cell carcinoma	dnamethylation27	21	21	16
kirp	Kidney renal papillary cell carcinoma	dnamethylation450	336	323	277
kirp	Kidney renal papillary cell carcinoma	dnaseq	168	168	168
kirp	Kidney renal papillary cell carcinoma	mirnaseq-isoform	326	326	291
kirp	Kidney renal papillary cell carcinoma	mirnaseq-mirna	326	326	291
kirp	Kidney renal papillary cell carcinoma	rnaseq-exon	16	16	16
kirp	Kidney renal papillary cell carcinoma	rnaseq-gene	16	16	16
kirp	Kidney renal papillary cell carcinoma	rnaseq-spljxn	16	16	16
kirp	Kidney renal papillary cell carcinoma	rnaseqv2-exon	323	323	290
kirp	Kidney renal papillary cell carcinoma	rnaseqv2-gene	323	323	290
kirp	Kidney renal papillary cell carcinoma	rnaseqv2-isoform	323	323	290
kirp	Kidney renal papillary cell carcinoma	rnaseqv2-spljxn	323	323	290
kirp	Kidney renal papillary cell carcinoma	total	1780	600	293
laml	Acute Myeloid Leukemia	cnv	392	392	198
laml	Acute Myeloid Leukemia	dnamethylation27	140	140	140
laml	Acute Myeloid Leukemia	dnamethylation450	194	194	194
laml	Acute Myeloid Leukemia	dnaseq	197	197	197
laml	Acute Myeloid Leukemia	mirnaseq-isoform	188	188	188
laml	Acute Myeloid Leukemia	mirnaseq-mirna	188	188	188
laml	Acute Myeloid Leukemia	rnaseq-exon	179	179	179
laml	Acute Myeloid Leukemia	rnaseq-gene	179	179	179
laml	Acute Myeloid Leukemia	rnaseq-spljxn	179	179	179
laml	Acute Myeloid Leukemia	rnaseqv2-exon	173	173	173
laml	Acute Myeloid Leukemia	rnaseqv2-gene	173	173	173
laml	Acute Myeloid Leukemia	rnaseqv2-isoform	173	173	173
laml	Acute Myeloid Leukemia	rnaseqv2-spljxn	173	173	173
laml	Acute Myeloid Leukemia	total	977	471	200
lgg	Brain Lower Grade Glioma	cnv	1019	1019	514
lgg	Brain Lower Grade Glioma	dnamethylation450	551	536	518
lgg	Brain Lower Grade Glioma	dnaseq	286	286	286
lgg	Brain Lower Grade Glioma	mirnaseq-isoform	530	530	512
lgg	Brain Lower Grade Glioma	mirnaseq-mirna	530	530	512
lgg	Brain Lower Grade Glioma	rnaseqv2-exon	534	534	516
lgg	Brain Lower Grade Glioma	rnaseqv2-gene	534	534	516
lgg	Brain Lower Grade Glioma	rnaseqv2-isoform	534	534	516
lgg	Brain Lower Grade Glioma	rnaseqv2-spljxn	534	534	516
lgg	Brain Lower Grade Glioma	total	2920	1024	518
lihc	Liver hepatocellular carcinoma	cnv	762	761	374
lihc	Liver hepatocellular carcinoma	dnamethylation450	450	432	379
lihc	Liver hepatocellular carcinoma	dnaseq	373	373	373
lihc	Liver hepatocellular carcinoma	mirnaseq-isoform	426	425	373
lihc	Liver hepatocellular carcinoma	mirnaseq-mirna	426	425	373
lihc	Liver hepatocellular carcinoma	rnaseq-exon	26	26	21
lihc	Liver hepatocellular carcinoma	rnaseq-gene	26	26	21
lihc	Liver hepatocellular carcinoma	rnaseq-spljxn	26	26	21
lihc	Liver hepatocellular carcinoma	rnaseqv2-exon	424	424	371
lihc	Liver hepatocellular carcinoma	rnaseqv2-gene	424	424	371
lihc	Liver hepatocellular carcinoma	rnaseqv2-isoform	424	424	371
lihc	Liver hepatocellular carcinoma	rnaseqv2-spljxn	424	424	371
lihc	Liver hepatocellular carcinoma	total	2435	774	379
luad	Lung adenocarcinoma	cnv	1141	1107	518
luad	Lung adenocarcinoma	dnamethylation27	150	150	126
luad	Lung adenocarcinoma	dnamethylation450	525	505	463
luad	Lung adenocarcinoma	dnaseq	230	230	230
luad	Lung adenocarcinoma	mirnaseq-isoform	504	501	457
luad	Lung adenocarcinoma	mirnaseq-mirna	504	501	457
luad	Lung adenocarcinoma	rnaseq-exon	163	163	138
luad	Lung adenocarcinoma	rnaseq-gene	163	163	138
luad	Lung adenocarcinoma	rnaseq-spljxn	163	163	138
luad	Lung adenocarcinoma	rnaseqv2-exon	576	576	516
luad	Lung adenocarcinoma	rnaseqv2-gene	576	576	516
luad	Lung adenocarcinoma	rnaseqv2-isoform	576	576	516
luad	Lung adenocarcinoma	rnaseqv2-spljxn	576	576	516
luad	Lung adenocarcinoma	total	3127	1180	583
lusc	Lung squamous cell carcinoma	cnv	1055	1039	506
lusc	Lung squamous cell carcinoma	dnamethylation27	161	160	133
lusc	Lung squamous cell carcinoma	dnamethylation450	413	408	371
lusc	Lung squamous cell carcinoma	dnaseq	178	178	178
lusc	Lung squamous cell carcinoma	mirnaseq-isoform	388	388	343
lusc	Lung squamous cell carcinoma	mirnaseq-mirna	388	388	343
lusc	Lung squamous cell carcinoma	rnaseq-exon	242	241	224
lusc	Lung squamous cell carcinoma	rnaseq-gene	242	241	224
lusc	Lung squamous cell carcinoma	rnaseq-spljxn	242	241	224
lusc	Lung squamous cell carcinoma	rnaseqv2-exon	554	553	502
lusc	Lung squamous cell carcinoma	rnaseqv2-gene	554	553	502
lusc	Lung squamous cell carcinoma	rnaseqv2-isoform	554	553	502
lusc	Lung squamous cell carcinoma	rnaseqv2-spljxn	554	553	502
lusc	Lung squamous cell carcinoma	total	2749	1047	507
meso	Mesothelioma	cnv	173	173	87
meso	Mesothelioma	dnamethylation450	89	88	88
meso	Mesothelioma	mirnaseq-isoform	87	87	87
meso	Mesothelioma	mirnaseq-mirna	87	87	87
meso	Mesothelioma	rnaseqv2-exon	87	87	87
meso	Mesothelioma	rnaseqv2-gene	87	87	87
meso	Mesothelioma	rnaseqv2-isoform	87	87	87
meso	Mesothelioma	rnaseqv2-spljxn	87	87	87
meso	Mesothelioma	total	436	174	88
ov	Ovarian serous cystadenocarcinoma	cnv	1194	1178	601
ov	Ovarian serous cystadenocarcinoma	dnamethylation27	613	613	592
ov	Ovarian serous cystadenocarcinoma	dnamethylation450	11	11	11
ov	Ovarian serous cystadenocarcinoma	dnaseq	230	230	230
ov	Ovarian serous cystadenocarcinoma	mirnaseq-isoform	495	494	485
ov	Ovarian serous cystadenocarcinoma	mirnaseq-mirna	495	494	485
ov	Ovarian serous cystadenocarcinoma	rnaseq-exon	430	430	423
ov	Ovarian serous cystadenocarcinoma	rnaseq-gene	430	430	423
ov	Ovarian serous cystadenocarcinoma	rnaseq-spljxn	430	430	423
ov	Ovarian serous cystadenocarcinoma	rnaseqv2-exon	309	309	305
ov	Ovarian serous cystadenocarcinoma	rnaseqv2-gene	309	309	305
ov	Ovarian serous cystadenocarcinoma	rnaseqv2-isoform	309	309	305
ov	Ovarian serous cystadenocarcinoma	rnaseqv2-spljxn	309	309	305
ov	Ovarian serous cystadenocarcinoma	total	2557	1191	608
paad	Pancreatic adenocarcinoma	cnv	368	368	185
paad	Pancreatic adenocarcinoma	dnamethylation450	207	197	186
paad	Pancreatic adenocarcinoma	dnaseq	150	150	150
paad	Pancreatic adenocarcinoma	mirnaseq-isoform	183	183	178
paad	Pancreatic adenocarcinoma	mirnaseq-mirna	183	183	178
paad	Pancreatic adenocarcinoma	rnaseqv2-exon	183	183	178
paad	Pancreatic adenocarcinoma	rnaseqv2-gene	183	183	178
paad	Pancreatic adenocarcinoma	rnaseqv2-isoform	183	183	178
paad	Pancreatic adenocarcinoma	rnaseqv2-spljxn	183	183	178
paad	Pancreatic adenocarcinoma	total	1091	371	187
pcpg	Pheochromocytoma and Paraganglioma	cnv	360	360	179
pcpg	Pheochromocytoma and Paraganglioma	dnamethylation450	189	188	180
pcpg	Pheochromocytoma and Paraganglioma	dnaseq	184	184	179
pcpg	Pheochromocytoma and Paraganglioma	mirnaseq-isoform	187	187	179
pcpg	Pheochromocytoma and Paraganglioma	mirnaseq-mirna	187	187	179
pcpg	Pheochromocytoma and Paraganglioma	rnaseqv2-exon	187	187	179
pcpg	Pheochromocytoma and Paraganglioma	rnaseqv2-gene	187	187	179
pcpg	Pheochromocytoma and Paraganglioma	rnaseqv2-isoform	187	187	179
pcpg	Pheochromocytoma and Paraganglioma	rnaseqv2-spljxn	187	187	179
pcpg	Pheochromocytoma and Paraganglioma	total	1107	365	180
prad	Prostate adenocarcinoma	cnv	1035	1035	497
prad	Prostate adenocarcinoma	dnamethylation450	573	555	500
prad	Prostate adenocarcinoma	dnaseq	332	332	332
prad	Prostate adenocarcinoma	mirnaseq-isoform	551	551	494
prad	Prostate adenocarcinoma	mirnaseq-mirna	551	551	494
prad	Prostate adenocarcinoma	rnaseqv2-exon	550	550	497
prad	Prostate adenocarcinoma	rnaseqv2-gene	550	550	497
prad	Prostate adenocarcinoma	rnaseqv2-isoform	550	550	497
prad	Prostate adenocarcinoma	rnaseqv2-spljxn	550	550	497
prad	Prostate adenocarcinoma	total	3041	1047	502
read	Rectum adenocarcinoma	cnv	320	316	167
read	Rectum adenocarcinoma	dnamethylation27	73	73	68
read	Rectum adenocarcinoma	dnamethylation450	113	108	100
read	Rectum adenocarcinoma	dnaseq	81	81	81
read	Rectum adenocarcinoma	mirnaseq-isoform	97	97	96
read	Rectum adenocarcinoma	mirnaseq-mirna	97	97	96
read	Rectum adenocarcinoma	rnaseq-exon	72	72	72
read	Rectum adenocarcinoma	rnaseq-gene	72	72	72
read	Rectum adenocarcinoma	rnaseq-spljxn	72	72	72
read	Rectum adenocarcinoma	rnaseqv2-exon	105	105	98
read	Rectum adenocarcinoma	rnaseqv2-gene	105	105	98
read	Rectum adenocarcinoma	rnaseqv2-isoform	105	105	98
read	Rectum adenocarcinoma	rnaseqv2-spljxn	105	105	98
read	Rectum adenocarcinoma	total	861	320	169
sarc	Sarcoma	cnv	519	516	260
sarc	Sarcoma	dnamethylation450	285	271	263
sarc	Sarcoma	dnaseq	259	259	255
sarc	Sarcoma	mirnaseq-isoform	263	263	259
sarc	Sarcoma	mirnaseq-mirna	263	263	259
sarc	Sarcoma	rnaseqv2-exon	265	265	259
sarc	Sarcoma	rnaseqv2-gene	265	265	259
sarc	Sarcoma	rnaseqv2-isoform	265	265	259
sarc	Sarcoma	rnaseqv2-spljxn	265	265	259
sarc	Sarcoma	total	1591	522	263
skcm	Skin Cutaneous Melanoma	cnv	940	940	471
skcm	Skin Cutaneous Melanoma	dnamethylation450	493	478	473
skcm	Skin Cutaneous Melanoma	dnaseq	346	346	344
skcm	Skin Cutaneous Melanoma	mirnaseq-isoform	453	453	449
skcm	Skin Cutaneous Melanoma	mirnaseq-mirna	453	453	449
skcm	Skin Cutaneous Melanoma	rnaseqv2-exon	474	474	470
skcm	Skin Cutaneous Melanoma	rnaseqv2-gene	474	474	470
skcm	Skin Cutaneous Melanoma	rnaseqv2-isoform	474	474	470
skcm	Skin Cutaneous Melanoma	rnaseqv2-spljxn	474	474	470
skcm	Skin Cutaneous Melanoma	total	2706	950	473
stad	Stomach adenocarcinoma	cnv	975	975	478
stad	Stomach adenocarcinoma	dnamethylation27	141	141	82
stad	Stomach adenocarcinoma	dnamethylation450	413	400	398
stad	Stomach adenocarcinoma	dnaseq	289	289	289
stad	Stomach adenocarcinoma	mirnaseq-isoform	446	432	390
stad	Stomach adenocarcinoma	mirnaseq-mirna	446	432	390
stad	Stomach adenocarcinoma	rnaseq-exon	36	36	36
stad	Stomach adenocarcinoma	rnaseq-gene	36	36	36
stad	Stomach adenocarcinoma	rnaseq-spljxn	36	36	36
stad	Stomach adenocarcinoma	total	2299	983	480
tgct	Testicular Germ Cell Tumors	cnv	304	304	150
tgct	Testicular Germ Cell Tumors	dnamethylation450	158	157	151
tgct	Testicular Germ Cell Tumors	dnaseq	156	156	150
tgct	Testicular Germ Cell Tumors	mirnaseq-isoform	156	156	150
tgct	Testicular Germ Cell Tumors	mirnaseq-mirna	156	156	150
tgct	Testicular Germ Cell Tumors	rnaseqv2-exon	156	156	150
tgct	Testicular Germ Cell Tumors	rnaseqv2-gene	156	156	150
tgct	Testicular Germ Cell Tumors	rnaseqv2-isoform	156	156	150
tgct	Testicular Germ Cell Tumors	rnaseqv2-spljxn	156	156	150
tgct	Testicular Germ Cell Tumors	total	930	305	151
thca	Thyroid carcinoma	cnv	1026	1026	506
thca	Thyroid carcinoma	dnamethylation450	588	573	509
thca	Thyroid carcinoma	dnaseq	405	405	402
thca	Thyroid carcinoma	mirnaseq-isoform	573	573	506
thca	Thyroid carcinoma	mirnaseq-mirna	573	573	506
thca	Thyroid carcinoma	rnaseqv2-exon	572	572	505
thca	Thyroid carcinoma	rnaseqv2-gene	572	572	505
thca	Thyroid carcinoma	rnaseqv2-isoform	572	572	505
thca	Thyroid carcinoma	rnaseqv2-spljxn	572	572	505
thca	Thyroid carcinoma	total	3164	1033	509
thym	Thymoma	cnv	248	248	124
thym	Thymoma	dnamethylation450	128	127	125
thym	Thymoma	mirnaseq-isoform	126	126	124
thym	Thymoma	mirnaseq-mirna	126	126	124
thym	Thymoma	rnaseqv2-exon	122	122	120
thym	Thymoma	rnaseqv2-gene	122	122	120
thym	Thymoma	rnaseqv2-isoform	122	122	120
thym	Thymoma	rnaseqv2-spljxn	122	122	120
thym	Thymoma	total	624	250	125
ucec	Uterine Corpus Endometrial Carcinoma	cnv	1105	1098	558
ucec	Uterine Corpus Endometrial Carcinoma	dnamethylation27	118	118	117
ucec	Uterine Corpus Endometrial Carcinoma	dnamethylation450	508	484	446
ucec	Uterine Corpus Endometrial Carcinoma	dnaseq	194	194	194
ucec	Uterine Corpus Endometrial Carcinoma	mirnaseq-isoform	450	447	424
ucec	Uterine Corpus Endometrial Carcinoma	mirnaseq-mirna	450	447	424
ucec	Uterine Corpus Endometrial Carcinoma	rnaseq-exon	338	338	333
ucec	Uterine Corpus Endometrial Carcinoma	rnaseq-gene	338	338	333
ucec	Uterine Corpus Endometrial Carcinoma	rnaseq-spljxn	338	338	333
ucec	Uterine Corpus Endometrial Carcinoma	rnaseqv2-exon	201	201	194
ucec	Uterine Corpus Endometrial Carcinoma	rnaseqv2-gene	201	201	194
ucec	Uterine Corpus Endometrial Carcinoma	rnaseqv2-isoform	201	201	194
ucec	Uterine Corpus Endometrial Carcinoma	rnaseqv2-spljxn	201	201	194
ucec	Uterine Corpus Endometrial Carcinoma	total	2913	1109	561
ucs	Uterine Carcinosarcoma	cnv	111	111	57
ucs	Uterine Carcinosarcoma	dnamethylation450	58	58	58
ucs	Uterine Carcinosarcoma	dnaseq	57	57	57
ucs	Uterine Carcinosarcoma	mirnaseq-isoform	57	57	57
ucs	Uterine Carcinosarcoma	mirnaseq-mirna	57	57	57
ucs	Uterine Carcinosarcoma	rnaseqv2-exon	57	57	57
ucs	Uterine Carcinosarcoma	rnaseqv2-gene	57	57	57
ucs	Uterine Carcinosarcoma	rnaseqv2-isoform	57	57	57
ucs	Uterine Carcinosarcoma	rnaseqv2-spljxn	57	57	57
ucs	Uterine Carcinosarcoma	total	340	113	58
uvm	Uveal Melanoma	cnv	160	160	80
uvm	Uveal Melanoma	dnamethylation450	81	81	81
uvm	Uveal Melanoma	dnaseq	80	80	80
uvm	Uveal Melanoma	mirnaseq-isoform	80	80	80
uvm	Uveal Melanoma	mirnaseq-mirna	80	80	80
uvm	Uveal Melanoma	rnaseqv2-exon	80	80	80
uvm	Uveal Melanoma	rnaseqv2-gene	80	80	80
uvm	Uveal Melanoma	rnaseqv2-isoform	80	80	80
uvm	Uveal Melanoma	rnaseqv2-spljxn	80	80	80
uvm	Uveal Melanoma	total	481	161	81

## Sheet: Counts_for_each_experiment
All_statistics sheet filtered for each experiment
Table 1
Experiment	# aliquot	# samples	# patients	#tumors
CNV	22632	22409	11162	33
DNA-seq	6914	6884	6852	30
RNA-seqv1	3675	3674	3393	15
RNA-seqv2	9825	9823	9107	31
miRNA-seq	9909	9763	9031	32
DNA methylation	12841	12508	11260	33
all tumors	62335	22840	11317	33
EXPERIMENT	DNA-seq			RNA-seqv2			mirna-seq			RNA-seq v1			DNA methylation			CNV
Number of tumors	30			31			32			15			33			33
TOTAL	6914	6884	6852	9825	9823	9107	9909	9683	8951	3675	3674	3393	12841	12508	11260	22632	22409	11162
granularity	# aliquot	# samples	# patients	# aliquot	# samples	# patients	# aliquot	# samples	# patients	# aliquot	# samples	# patients	# aliquot	# samples	# patients	# aliquot	# samples	# patients

## Sheet: Total_counts_for_each_tumor
All_statistics sheet filtered for each tumor
Tumor tag	tumor name	Experiment	# aliquot	# samples	# patients
acc	Adrenocortical carcinoma	total	511	183	93
blca	Bladder Urothelial Carcinoma	total	2269	815	414
brca	Breast Invasive carcinoma	total	6580	2268	1103
cesc	Cervical squamous cell carcinoma and endocervical adenocarcinoma	total	1736	602	310
chol	Cholangiocarcinoma	total	257	86	37
coad	Colon adenocarcinoma	total	2550	947	463
dlbc	Lymphoid Neoplasm Diffuse Large B-cell Lymphoma	total	246	100	52
esca	Esophageal carcinoma	total	1167	376	187
gbm	Glioblastoma multiforme	total	2067	1138	606
hnsc	Head and Neck squamous cell carcinoma	total	3067	1106	530
kich	Kidney Chromophobe	total	447	133	67
kirc	Kidney renal clear cell carcinoma	total	3309	1096	540
kirp	Kidney renal papillary cell carcinoma	total	1780	600	293
laml	Acute Myeloid Leukemia	total	977	471	200
lgg	Brain Lower Grade Glioma	total	2920	1024	518
lihc	Liver hepatocellular carcinoma	total	2435	774	379
luad	Lung adenocarcinoma	total	3127	1180	583
lusc	Lung squamous cell carcinoma	total	2749	1047	507
meso	Mesothelioma	total	436	174	88
ov	Ovarian serous cystadenocarcinoma	total	2557	1191	608
paad	Pancreatic adenocarcinoma	total	1091	371	187
pcpg	Pheochromocytoma and Paraganglioma	total	1107	365	180
prad	Prostate adenocarcinoma	total	3041	1047	502
read	Rectum adenocarcinoma	total	861	320	169
sarc	Sarcoma	total	1591	522	263
skcm	Skin Cutaneous Melanoma	total	2706	950	473
stad	Stomach adenocarcinoma	total	2299	983	480
tgct	Testicular Germ Cell Tumors	total	930	305	151
thca	Thyroid carcinoma	total	3164	1033	509
thym	Thymoma	total	624	250	125
ucec	Uterine Corpus Endometrial Carcinoma	total	2913	1109	561
ucs	Uterine Carcinosarcoma	total	340	113	58
uvm	Uveal Melanoma	total	481	161	81
NUMBER OF TUMORS	33	TOTAL	62335	22840	11317
